# Supplementary material for: Pathogenic role of different phenotypes of immune cells in airway allergic diseases: a study based on Mendelian randomization
Source: Front Immunol. 2024 May 15;15:1349470. doi: 10.3389/fimmu.2024.1349470 (PMC11133742; doi:10.3389/fimmu.2024.1349470)
Supplement: Supplementary file 2 [file Table_1.xlsx]

## Sheet: Table of Content
Supplementary Table 1 (allergic rhinitis)
Table title
1A: Immune cells significantly associated with AR
1B: protective factors
1C: risk factors
1D: B cell panel
1E: Monocyte panel
1F：Maturation stages of T cell panel
1G：Myeloid cell panel
1H：T lymphocytes, B lymphocytes, and natural killer cells (TBNK) panel
1I：regulatory T cell (Treg) panel
1J：Presence of heterogeneous immune cells
1K：Immune cells with inconsistent trends in results
1L：Presence of horizontally pleiotropic immune cells
1N: Immune cells with reverse causation exist(AR to Immune Cells)

## Sheet: Supplementary Table 1A
Table 1A. Immune cells significantly associated with AR
id	panel	traits	method	nsnp	beta	pval	or	or_lci95	or_uci95	heterogeneity	mr_presso
ebi-a-GCST90001392	B cell	IgD+ CD38br AC	MR Egger	22	-0.0161302	0.107358	0.983999	0.965718	1.00263	0.184193
			Weighted median	22	-0.0192663	0.0824049	0.980918	0.959822	1.00248
			Inverse variance weighted	22	-0.018705	0.0304542	0.981469	0.964982	0.998237	0.205107	0.392
ebi-a-GCST90001476	TBNK	HLA DR++ monocyte %leukocyte	MR Egger	6	-0.133537	0.386771	0.874995	0.668154	1.14587	0.539334
			Weighted median	6	-0.0879118	0.0409762	0.915842	0.841794	0.996403
			Inverse variance weighted	6	-0.0798497	0.0210329	0.923255	0.862709	0.98805	0.657815	0.684
ebi-a-GCST90001481	Treg	Resting Treg % CD4 Treg	MR Egger	23	-0.0269365	0.0173168	0.973423	0.953735	0.993517	0.998935
			Weighted median	23	-0.0240534	0.0422281	0.976234	0.953837	0.999156
			Inverse variance weighted	23	-0.0171116	0.0443504	0.983034	0.966773	0.999568	0.992442	0.974
ebi-a-GCST90001482	Treg	Resting Treg %CD4	MR Egger	20	-0.0260003	0.0330525	0.974335	0.953062	0.996082	0.943677
			Weighted median	20	-0.0282632	0.0237273	0.972132	0.948609	0.996239
			Inverse variance weighted	20	-0.0181161	0.0452341	0.982047	0.964787	0.999616	0.923878	0.85
ebi-a-GCST90001516	Myeloid cell	Im MDSC %CD33dim HLA DR- CD66b-	MR Egger	6	0.0251505	0.344233	1.02547	0.979367	1.07374	0.668839
			Weighted median	6	0.030536	0.136498	1.03101	0.990386	1.07329
			Inverse variance weighted	6	0.0345804	0.0359216	1.03519	1.00227	1.06918	0.748516	0.85
ebi-a-GCST90001554	Maturation stages of T cell	EM CD8br AC	MR Egger	18	0.0272604	0.0515944	1.02764	1.00186	1.05407	0.257937
			Weighted median	18	0.0308217	0.0470752	1.0313	1.0004	1.06316
			Inverse variance weighted	18	0.0226641	0.0364445	1.02292	1.00143	1.04488	0.287045	0.34
ebi-a-GCST90001560	Maturation stages of T cell	CD45RA+ CD8br AC	MR Egger	14	-0.0149382	0.127288	0.985173	0.967723	1.00294	0.182166
			Weighted median	14	-0.0138634	0.14827	0.986232	0.967868	1.00494
			Inverse variance weighted	14	-0.0157915	0.043563	0.984333	0.969352	0.999544	0.235401	0.41
ebi-a-GCST90001576	B cell	Transitional %B cell	MR Egger	9	0.118567	0.488241	1.12588	0.819444	1.54692	0.105152
			Weighted median	9	0.153767	0.00752492	1.16622	1.04185	1.30543
			Inverse variance weighted	9	0.145318	0.00278788	1.15641	1.05134	1.27197	0.155059	0.158
ebi-a-GCST90001666	Treg	CD28+ CD45RA+ CD8dim AC	MR Egger	33	0.00620342	0.18798	1.00622	0.997176	1.01535	0.654498
			Weighted median	33	0.00973925	0.135458	1.00979	0.996958	1.02278
			Inverse variance weighted	33	0.00821727	0.0479568	1.00825	1.00007	1.0165	0.650878	0.668
ebi-a-GCST90001669	Treg	CD28+ CD45RA- CD8dim AC	MR Egger	23	0.00637666	0.145561	1.0064	0.99811	1.01475	0.874424
			Weighted median	23	0.00874308	0.0990628	1.00878	0.998355	1.01932
			Inverse variance weighted	23	0.00810412	0.0307708	1.00814	1.00075	1.01558	0.875258	0.924
ebi-a-GCST90001723	B cell	CD19 on CD24+ CD27+	MR Egger	16	-0.0426465	0.293181	0.95825	0.887651	1.03446	0.929894
			Weighted median	16	-0.0533894	0.140078	0.948011	0.883106	1.01769
			Inverse variance weighted	16	-0.0540583	0.0212795	0.947377	0.904778	0.991981	0.95015	0.959
ebi-a-GCST90001743	B cell	CD20 on B cell	MR Egger	15	-0.134293	0.0281872	0.874334	0.785921	0.972694	0.416303
			Weighted median	15	-0.0761976	0.0261495	0.926633	0.86645	0.990996
			Inverse variance weighted	15	-0.0796207	0.00110137	0.923467	0.880344	0.968702	0.397972	0.428
ebi-a-GCST90001749	B cell	CD20 on IgD+ CD38- naive	MR Egger	10	-0.0385166	0.458429	0.962216	0.873338	1.06014	0.136372
			Weighted median	10	-0.077328	0.0234172	0.925586	0.865717	0.989596
			Inverse variance weighted	10	-0.0587313	0.0347694	0.94296	0.892918	0.995807	0.174675	0.192
ebi-a-GCST90001810	B cell	CD38 on CD3- CD19-	MR Egger	9	0.0500541	0.247065	1.05133	0.972749	1.13625	0.329229
			Weighted median	9	0.0549082	0.0689373	1.05644	0.995747	1.12084
			Inverse variance weighted	9	0.0494656	0.016833	1.05071	1.00895	1.0942	0.429703	0.415
ebi-a-GCST90001845	Maturation stages of T cell	CD3 on CD45RA- CD4+	MR Egger	15	-0.0402646	0.36713	0.960535	0.882741	1.04519	0.202733
			Weighted median	15	-0.0438968	0.112025	0.957053	0.906615	1.0103
			Inverse variance weighted	15	-0.0433539	0.0478707	0.957572	0.917317	0.999594	0.259671	0.312
ebi-a-GCST90001854	Treg	CD3 on CD39+ activated Treg	MR Egger	14	-0.0856709	0.021141	0.917896	0.861559	0.977917	0.715283
			Weighted median	14	-0.0559197	0.0199092	0.945615	0.902128	0.991198
			Inverse variance weighted	14	-0.0620668	0.000707189	0.93982	0.906661	0.974191	0.722984	0.789
ebi-a-GCST90001855	Treg	CD3 on secreting Treg	MR Egger	13	-0.032979	0.287466	0.967559	0.913196	1.02516	0.675245
			Weighted median	13	-0.0453785	0.0281099	0.955636	0.9177	0.99514
			Inverse variance weighted	13	-0.0334236	0.0424644	0.967129	0.936401	0.998865	0.751468	0.78
ebi-a-GCST90001857	Treg	CD3 on activated & secreting Treg	MR Egger	11	-0.059723	0.10072	0.942025	0.883612	1.0043	0.428461
			Weighted median	11	-0.0489258	0.032094	0.952252	0.910584	0.995826
			Inverse variance weighted	11	-0.0407389	0.025185	0.96008	0.926438	0.994944	0.476842	0.57
ebi-a-GCST90001880	Maturation stages of T cell	HVEM on CD45RA- CD4+	MR Egger	13	-0.0971919	0.0267097	0.907382	0.842213	0.977593	0.126808
			Weighted median	13	-0.052392	0.0323253	0.948957	0.904504	0.995595
			Inverse variance weighted	13	-0.0615839	0.00186729	0.940274	0.904486	0.977478	0.110143	0.128
ebi-a-GCST90001881	Maturation stages of T cell	HVEM on CD8br	MR Egger	11	-0.0536603	0.434082	0.947754	0.833501	1.07767	0.0472815
			Weighted median	11	-0.0496367	0.121132	0.951575	0.893685	1.01321
			Inverse variance weighted	11	-0.0615826	0.0304468	0.940275	0.88927	0.994206	0.0715805	0.075
ebi-a-GCST90001888	Treg	CD28 on CD39+ secreting Treg	MR Egger	8	0.0414681	0.171825	1.04234	0.989133	1.09841	0.376885
			Weighted median	8	0.0325092	0.265886	1.03304	0.975543	1.09393
			Inverse variance weighted	8	0.0417254	0.0481381	1.04261	1.00034	1.08666	0.490607	0.629
ebi-a-GCST90001931	Treg	CD127 on CD4+	MR Egger	8	0.110036	0.233355	1.11632	0.948647	1.31363	0.430468
			Weighted median	8	0.0411976	0.357771	1.04206	0.954462	1.13769
			Inverse variance weighted	8	0.0688892	0.0345667	1.07132	1.00501	1.142	0.513664	0.595
ebi-a-GCST90001932	Treg	CD127 on CD45RA+ CD4+	MR Egger	10	-0.120712	0.226596	0.886289	0.739829	1.06174	0.126053
			Weighted median	10	-0.0746205	0.0835409	0.928096	0.852879	1.00995
			Inverse variance weighted	10	-0.0752163	0.0291291	0.927543	0.866938	0.992385	0.159849	0.155
ebi-a-GCST90001949	Myeloid cell	CD33 on CD33dim HLA DR+ CD11b-	MR Egger	5	-0.429051	0.106672	0.651127	0.450476	0.941152	0.555703
			Weighted median	5	-0.0773662	0.100119	0.925551	0.844013	1.01497
			Inverse variance weighted	5	-0.127366	0.0011843	0.880411	0.815175	0.950868	0.31329	0.373
ebi-a-GCST90001961	Treg	CD25 on CD39+ CD4+	MR Egger	8	-0.0591375	0.209087	0.942577	0.868034	1.02352	0.484441
			Weighted median	8	-0.048802	0.229891	0.95237	0.87944	1.03135
			Inverse variance weighted	8	-0.0745334	0.0122336	0.928176	0.875602	0.983907	0.56992	0.593
ebi-a-GCST90001991	Monocyte	HLA DR on CD14+ monocyte	MR Egger	13	-0.00682149	0.85669	0.993202	0.92391	1.06769	0.500632
			Weighted median	13	-0.0460671	0.0159135	0.954978	0.919874	0.991421
			Inverse variance weighted	13	-0.0373808	0.0176205	0.963309	0.934028	0.993509	0.514188	0.587
ebi-a-GCST90001992	Monocyte	CCR2 on CD14+ CD16+ monocyte	MR Egger	20	0.0339466	0.0146406	1.03453	1.00935	1.06034	0.475612
			Weighted median	20	0.0276715	0.117496	1.02806	0.993048	1.0643
			Inverse variance weighted	20	0.0270636	0.0125261	1.02743	1.00584	1.04949	0.465365	0.433
ebi-a-GCST90001993	Monocyte	PDL-1 on CD14+ CD16- monocyte	MR Egger	7	-0.144378	0.204171	0.865561	0.713033	1.05072	0.183836
			Weighted median	7	-0.112956	0.0425624	0.89319	0.800815	0.996221
			Inverse variance weighted	7	-0.0926116	0.0478997	0.911547	0.831629	0.999146	0.231932	0.309
ebi-a-GCST90002002	Monocyte	PDL-1 on monocyte	MR Egger	8	-0.108572	0.0750586	0.897114	0.81259	0.99043	0.281805
			Weighted median	8	-0.0912311	0.0137812	0.912807	0.848884	0.981543
			Inverse variance weighted	8	-0.0712388	0.0217449	0.931239	0.876267	0.989661	0.287024	0.349
ebi-a-GCST90002007	Monocyte	HLA DR on CD14+ CD16+ monocyte	MR Egger	14	-0.0223301	0.0780129	0.977917	0.955955	1.00038	0.355757
			Weighted median	14	-0.0226385	0.0496543	0.977616	0.955765	0.999966
			Inverse variance weighted	14	-0.0192102	0.0297719	0.980973	0.964123	0.998118	0.41782	0.508
ebi-a-GCST90002010	Monocyte	HLA DR on monocyte	MR Egger	10	-0.0541568	0.151908	0.947284	0.885875	1.01295	0.592142
			Weighted median	10	-0.0449407	0.0257807	0.956054	0.919018	0.994582
			Inverse variance weighted	10	-0.0393396	0.012897	0.961424	0.932069	0.991703	0.664971	0.709
ebi-a-GCST90002019	Myeloid cell	CD14 on Mo MDSC	MR Egger	12	-0.0576223	0.00659894	0.944006	0.9133	0.975745	0.490358
			Weighted median	12	-0.0457481	0.0206088	0.955283	0.91899	0.993008		0.236
			Inverse variance weighted	12	-0.0321665	0.0249358	0.968345	0.941499	0.995957	0.207017
ebi-a-GCST90002029	Treg	CD39 on CD39+ CD8br	MR Egger	12	0.0258163	0.602569	1.02615	0.933985	1.12742	0.744682
			Weighted median	12	0.0551815	0.152101	1.05673	0.979867	1.13963
			Inverse variance weighted	12	0.0613763	0.0196466	1.0633	1.00986	1.11956	0.750503	0.619
ebi-a-GCST90002043	Myeloid cell	CD45 on CD33br HLA DR+ CD14dim	MR Egger	9	-0.0318415	0.606314	0.96866	0.862831	1.08747	0.568879
			Weighted median	9	-0.0674614	0.0545151	0.934764	0.872641	1.00131
			Inverse variance weighted	9	-0.0886287	0.000303082	0.915185	0.87222	0.960267	0.550539	0.628
ebi-a-GCST90002064	Treg	CD4 on resting Treg	MR Egger	8	-0.0281069	0.599706	0.972284	0.880227	1.07397	0.265621
			Weighted median	8	-0.0438996	0.290627	0.95705	0.882212	1.03824
			Inverse variance weighted	8	-0.0869363	0.0214338	0.916735	0.851281	0.987223	0.147705	0.222
ebi-a-GCST90002093	Myeloid cell	CD11b on CD66b++ myeloid cell	MR Egger	10	0.102417	0.121601	1.10785	0.986576	1.24402	0.076755
			Weighted median	10	0.109504	0.000732566	1.11572	1.04702	1.18893
			Inverse variance weighted	10	0.077623	0.00652073	1.08072	1.02193	1.14288	0.10204	0.146
ebi-a-GCST90002102	Treg	CD45RA on resting Treg	MR Egger	18	-0.0336781	0.0131624	0.966883	0.94426	0.990048	0.891355
			Weighted median	18	-0.0246952	0.0328782	0.975607	0.953724	0.997993
			Inverse variance weighted	18	-0.0222896	0.00730739	0.977957	0.962159	0.994015	0.846612	0.835
ebi-a-GCST90002116	TBNK	HLA DR on B cell	MR Egger	16	0.071646	0.0306191	1.07427	1.01333	1.13889	0.130109
			Weighted median	16	0.0655196	0.00157873	1.06771	1.02519	1.112
			Inverse variance weighted	16	0.0389844	0.0325162	1.03975	1.00325	1.07759	0.0916732	0.125

## Sheet: Supplementary Table 1B
Table 1B. protective factors
id	panel	traits	type	method	nsnp	beta	pval	or	or_lci95	or_uci95	heterogeneity	mr_presso
ebi-a-GCST90001392	B cell	IgD+ CD38br AC	B cell	MR Egger	22	-0.0161302	0.107358	0.983999	0.965718	1.00263	0.184193
				Weighted median	22	-0.0192663	0.0824049	0.980918	0.959822	1.00248
				Inverse variance weighted	22	-0.018705	0.0304542	0.981469	0.964982	0.998237	0.205107	0.392
ebi-a-GCST90001476	TBNK	HLA DR++ monocyte %leukocyte	monocyte	MR Egger	6	-0.133537	0.386771	0.874995	0.668154	1.14587	0.539334
				Weighted median	6	-0.0879118	0.0409762	0.915842	0.841794	0.996403
				Inverse variance weighted	6	-0.0798497	0.0210329	0.923255	0.862709	0.98805	0.657815	0.684
ebi-a-GCST90001481	Treg	Resting Treg % CD4 Treg	Treg	MR Egger	23	-0.0269365	0.0173168	0.973423	0.953735	0.993517	0.998935
				Weighted median	23	-0.0240534	0.0422281	0.976234	0.953837	0.999156
				Inverse variance weighted	23	-0.0171116	0.0443504	0.983034	0.966773	0.999568	0.992442	0.974
ebi-a-GCST90001482	Treg	Resting Treg %CD4	Treg	MR Egger	20	-0.0260003	0.0330525	0.974335	0.953062	0.996082	0.943677
				Weighted median	20	-0.0282632	0.0237273	0.972132	0.948609	0.996239
				Inverse variance weighted	20	-0.0181161	0.0452341	0.982047	0.964787	0.999616	0.923878	0.85
ebi-a-GCST90001560	Maturation stages of T cell	CD45RA+ CD8br AC	CD8+ T cell	MR Egger	14	-0.0149382	0.127288	0.985173	0.967723	1.00294	0.182166
				Weighted median	14	-0.0138634	0.14827	0.986232	0.967868	1.00494
				Inverse variance weighted	14	-0.0157915	0.043563	0.984333	0.969352	0.999544	0.235401	0.41
ebi-a-GCST90001723	B cell	CD19 on CD24+ CD27+	B cell	MR Egger	16	-0.0426465	0.293181	0.95825	0.887651	1.03446	0.929894
				Weighted median	16	-0.0533894	0.140078	0.948011	0.883106	1.01769
				Inverse variance weighted	16	-0.0540583	0.0212795	0.947377	0.904778	0.991981	0.95015	0.959
ebi-a-GCST90001743	B cell	CD20 on B cell	B cell	MR Egger	15	-0.134293	0.0281872	0.874334	0.785921	0.972694	0.416303
				Weighted median	15	-0.0761976	0.0261495	0.926633	0.86645	0.990996
				Inverse variance weighted	15	-0.0796207	0.00110137	0.923467	0.880344	0.968702	0.397972	0.428
ebi-a-GCST90001749	B cell	CD20 on IgD+ CD38- naive	B cell	MR Egger	10	-0.0385166	0.458429	0.962216	0.873338	1.06014	0.136372
				Weighted median	10	-0.077328	0.0234172	0.925586	0.865717	0.989596
				Inverse variance weighted	10	-0.0587313	0.0347694	0.94296	0.892918	0.995807	0.174675	0.192
ebi-a-GCST90001845	Maturation stages of T cell	CD3 on CD45RA- CD4+	CD4+ T cell	MR Egger	15	-0.0402646	0.36713	0.960535	0.882741	1.04519	0.202733
				Weighted median	15	-0.0438968	0.112025	0.957053	0.906615	1.0103
				Inverse variance weighted	15	-0.0433539	0.0478707	0.957572	0.917317	0.999594	0.259671	0.312
ebi-a-GCST90001854	Treg	CD3 on CD39+ activated Treg	Treg	MR Egger	14	-0.0856709	0.021141	0.917896	0.861559	0.977917	0.715283
				Weighted median	14	-0.0559197	0.0199092	0.945615	0.902128	0.991198
				Inverse variance weighted	14	-0.0620668	0.000707189	0.93982	0.906661	0.974191	0.722984	0.789
ebi-a-GCST90001855	Treg	CD3 on secreting Treg	Treg	MR Egger	13	-0.032979	0.287466	0.967559	0.913196	1.02516	0.675245
				Weighted median	13	-0.0453785	0.0281099	0.955636	0.9177	0.99514
				Inverse variance weighted	13	-0.0334236	0.0424644	0.967129	0.936401	0.998865	0.751468	0.78
ebi-a-GCST90001857	Treg	CD3 on activated & secreting Treg	Treg	MR Egger	11	-0.059723	0.10072	0.942025	0.883612	1.0043	0.428461
				Weighted median	11	-0.0489258	0.032094	0.952252	0.910584	0.995826
				Inverse variance weighted	11	-0.0407389	0.025185	0.96008	0.926438	0.994944	0.476842	0.57
ebi-a-GCST90001880	Maturation stages of T cell	HVEM on CD45RA- CD4+	CD4+ T cell	MR Egger	13	-0.0971919	0.0267097	0.907382	0.842213	0.977593	0.126808
				Weighted median	13	-0.052392	0.0323253	0.948957	0.904504	0.995595
				Inverse variance weighted	13	-0.0615839	0.00186729	0.940274	0.904486	0.977478	0.110143	0.128
ebi-a-GCST90001881	Maturation stages of T cell	HVEM on CD8br	CD8+ T cell	MR Egger	11	-0.0536603	0.434082	0.947754	0.833501	1.07767	0.0472815
				Weighted median	11	-0.0496367	0.121132	0.951575	0.893685	1.01321
				Inverse variance weighted	11	-0.0615826	0.0304468	0.940275	0.88927	0.994206	0.0715805	0.075
ebi-a-GCST90001932	Treg	CD127 on CD45RA+ CD4+	CD4+ T cell	MR Egger	10	-0.120712	0.226596	0.886289	0.739829	1.06174	0.126053
				Weighted median	10	-0.0746205	0.0835409	0.928096	0.852879	1.00995
				Inverse variance weighted	10	-0.0752163	0.0291291	0.927543	0.866938	0.992385	0.159849	0.155
ebi-a-GCST90001949	Myeloid cell	CD33 on CD33dim HLA DR+ CD11b-	Myeloid cell	MR Egger	5	-0.429051	0.106672	0.651127	0.450476	0.941152	0.555703
				Weighted median	5	-0.0773662	0.100119	0.925551	0.844013	1.01497
				Inverse variance weighted	5	-0.127366	0.0011843	0.880411	0.815175	0.950868	0.31329	0.373
ebi-a-GCST90001961	Treg	CD25 on CD39+ CD4+	CD4+ T cell	MR Egger	8	-0.0591375	0.209087	0.942577	0.868034	1.02352	0.484441
				Weighted median	8	-0.048802	0.229891	0.95237	0.87944	1.03135
				Inverse variance weighted	8	-0.0745334	0.0122336	0.928176	0.875602	0.983907	0.56992	0.593
ebi-a-GCST90001991	Monocyte	HLA DR on CD14+ monocyte	Monocyte	MR Egger	13	-0.00682149	0.85669	0.993202	0.92391	1.06769	0.500632
				Weighted median	13	-0.0460671	0.0159135	0.954978	0.919874	0.991421
				Inverse variance weighted	13	-0.0373808	0.0176205	0.963309	0.934028	0.993509	0.514188	0.587
ebi-a-GCST90001993	Monocyte	PDL-1 on CD14+ CD16- monocyte	Monocyte	MR Egger	7	-0.144378	0.204171	0.865561	0.713033	1.05072	0.183836
				Weighted median	7	-0.112956	0.0425624	0.89319	0.800815	0.996221
				Inverse variance weighted	7	-0.0926116	0.0478997	0.911547	0.831629	0.999146	0.231932	0.309
ebi-a-GCST90002002	Monocyte	PDL-1 on monocyte	Monocyte	MR Egger	8	-0.108572	0.0750586	0.897114	0.81259	0.99043	0.281805
				Weighted median	8	-0.0912311	0.0137812	0.912807	0.848884	0.981543
				Inverse variance weighted	8	-0.0712388	0.0217449	0.931239	0.876267	0.989661	0.287024	0.349
ebi-a-GCST90002007	Monocyte	HLA DR on CD14+ CD16+ monocyte	Monocyte	MR Egger	14	-0.0223301	0.0780129	0.977917	0.955955	1.00038	0.355757
				Weighted median	14	-0.0226385	0.0496543	0.977616	0.955765	0.999966
				Inverse variance weighted	14	-0.0192102	0.0297719	0.980973	0.964123	0.998118	0.41782	0.508
ebi-a-GCST90002010	Monocyte	HLA DR on monocyte	Monocyte	MR Egger	10	-0.0541568	0.151908	0.947284	0.885875	1.01295	0.592142
				Weighted median	10	-0.0449407	0.0257807	0.956054	0.919018	0.994582
				Inverse variance weighted	10	-0.0393396	0.012897	0.961424	0.932069	0.991703	0.664971	0.709
ebi-a-GCST90002019	Myeloid cell	CD14 on Mo MDSC	Myeloid cell	MR Egger	12	-0.0576223	0.00659894	0.944006	0.9133	0.975745	0.490358
				Weighted median	12	-0.0457481	0.0206088	0.955283	0.91899	0.993008
				Inverse variance weighted	12	-0.0321665	0.0249358	0.968345	0.941499	0.995957	0.207017	0.236
ebi-a-GCST90002043	Myeloid cell	CD45 on CD33br HLA DR+ CD14dim	Myeloid cell	MR Egger	9	-0.0318415	0.606314	0.96866	0.862831	1.08747	0.568879
				Weighted median	9	-0.0674614	0.0545151	0.934764	0.872641	1.00131
				Inverse variance weighted	9	-0.0886287	0.000303082	0.915185	0.87222	0.960267	0.550539	0.628
ebi-a-GCST90002064	Treg	CD4 on resting Treg	Treg	MR Egger	8	-0.0281069	0.599706	0.972284	0.880227	1.07397	0.265621
				Weighted median	8	-0.0438996	0.290627	0.95705	0.882212	1.03824
				Inverse variance weighted	8	-0.0869363	0.0214338	0.916735	0.851281	0.987223	0.147705	0.222
ebi-a-GCST90002102	Treg	CD45RA on resting Treg	Treg	MR Egger	18	-0.0336781	0.0131624	0.966883	0.94426	0.990048	0.891355
				Weighted median	18	-0.0246952	0.0328782	0.975607	0.953724	0.997993
				Inverse variance weighted	18	-0.0222896	0.00730739	0.977957	0.962159	0.994015	0.846612	0.835

## Sheet: Supplementary Table 1C
Table 1C. risk factors
id	panel	traits	type	method	nsnp	beta	pval	or	or_lci95	or_uci95	heterogeneity	mr_presso
ebi-a-GCST90001516	Myeloid cell	Im MDSC %CD33dim HLA DR- CD66b-	Myeloid cell	MR Egger	6	0.0251505	0.344233	1.02547	0.979367	1.07374	0.668839
				Weighted median	6	0.030536	0.136498	1.03101	0.990386	1.07329
				Inverse variance weighted	6	0.0345804	0.0359216	1.03519	1.00227	1.06918	0.748516	0.85
ebi-a-GCST90001554	Maturation stages of T cell	EM CD8br AC	CD8+ T cell	MR Egger	18	0.0272604	0.0515944	1.02764	1.00186	1.05407	0.257937
				Weighted median	18	0.0308217	0.0470752	1.0313	1.0004	1.06316
				Inverse variance weighted	18	0.0226641	0.0364445	1.02292	1.00143	1.04488	0.287045	0.34
ebi-a-GCST90001576	B cell	Transitional %B cell	B cell	MR Egger	9	0.118567	0.488241	1.12588	0.819444	1.54692	0.105152
				Weighted median	9	0.153767	0.00752492	1.16622	1.04185	1.30543
				Inverse variance weighted	9	0.145318	0.00278788	1.15641	1.05134	1.27197	0.155059	0.158
ebi-a-GCST90001666	Treg	CD28+ CD45RA+ CD8dim AC	CD8+ T cell	MR Egger	33	0.00620342	0.18798	1.00622	0.997176	1.01535	0.654498
				Weighted median	33	0.00973925	0.135458	1.00979	0.996958	1.02278
				Inverse variance weighted	33	0.00821727	0.0479568	1.00825	1.00007	1.0165	0.650878	0.668
ebi-a-GCST90001669	Treg	CD28+ CD45RA- CD8dim AC	CD8+ T cell	MR Egger	23	0.00637666	0.145561	1.0064	0.99811	1.01475	0.874424
				Weighted median	23	0.00874308	0.0990628	1.00878	0.998355	1.01932
				Inverse variance weighted	23	0.00810412	0.0307708	1.00814	1.00075	1.01558	0.875258	0.924
ebi-a-GCST90001810	B cell	CD38 on CD3- CD19-	Lymphoid cell (Innate)	MR Egger	9	0.0500541	0.247065	1.05133	0.972749	1.13625	0.329229
				Weighted median	9	0.0549082	0.0689373	1.05644	0.995747	1.12084
				Inverse variance weighted	9	0.0494656	0.016833	1.05071	1.00895	1.0942	0.429703	0.415
ebi-a-GCST90001888	Treg	CD28 on CD39+ secreting Treg	Treg	MR Egger	8	0.0414681	0.171825	1.04234	0.989133	1.09841	0.376885
				Weighted median	8	0.0325092	0.265886	1.03304	0.975543	1.09393
				Inverse variance weighted	8	0.0417254	0.0481381	1.04261	1.00034	1.08666	0.490607	0.629
ebi-a-GCST90001931	Treg	CD127 on CD4+	CD4+ T cell	MR Egger	8	0.110036	0.233355	1.11632	0.948647	1.31363	0.430468
				Weighted median	8	0.0411976	0.357771	1.04206	0.954462	1.13769
				Inverse variance weighted	8	0.0688892	0.0345667	1.07132	1.00501	1.142	0.513664	0.595
ebi-a-GCST90001992	Monocyte	CCR2 on CD14+ CD16+ monocyte	Monocyte	MR Egger	20	0.0339466	0.0146406	1.03453	1.00935	1.06034	0.475612
				Weighted median	20	0.0276715	0.117496	1.02806	0.993048	1.0643
				Inverse variance weighted	20	0.0270636	0.0125261	1.02743	1.00584	1.04949	0.465365	0.433
ebi-a-GCST90002029	Treg	CD39 on CD39+ CD8br	CD8+ T cell	MR Egger	12	0.0258163	0.602569	1.02615	0.933985	1.12742	0.744682
				Weighted median	12	0.0551815	0.152101	1.05673	0.979867	1.13963
				Inverse variance weighted	12	0.0613763	0.0196466	1.0633	1.00986	1.11956	0.750503	0.619
ebi-a-GCST90002093	Myeloid cell	CD11b on CD66b++ myeloid cell	Myeloid cell	MR Egger	10	0.102417	0.121601	1.10785	0.986576	1.24402	0.076755
				Weighted median	10	0.109504	0.000732566	1.11572	1.04702	1.18893
				Inverse variance weighted	10	0.077623	0.00652073	1.08072	1.02193	1.14288	0.10204	0.146
ebi-a-GCST90002116	TBNK	HLA DR on B cell	B cell	MR Egger	16	0.071646	0.0306191	1.07427	1.01333	1.13889	0.130109
				Weighted median	16	0.0655196	0.00157873	1.06771	1.02519	1.112
				Inverse variance weighted	16	0.0389844	0.0325162	1.03975	1.00325	1.07759	0.0916732	0.125

## Sheet: Supplementary Table 1D
Table 1D. B cell panel
id	traits	method	nsnp	beta	pval	or	or_lci95	or_uci95	heterogeneity	mr-presso
ebi-a-GCST90001392	IgD+ CD38br AC	MR Egger	22	-0.0161302	0.107358	0.983999	0.965718	1.00263	0.184193
		Weighted median	22	-0.0192663	0.0824049	0.980918	0.959822	1.00248
		Inverse variance weighted	22	-0.018705	0.0304542	0.981469	0.964982	0.998237	0.205107	0.392
ebi-a-GCST90001576	Transitional %B cell	MR Egger	9	0.118567	0.488241	1.12588	0.819444	1.54692	0.105152
		Weighted median	9	0.153767	0.00752492	1.16622	1.04185	1.30543
		Inverse variance weighted	9	0.145318	0.00278788	1.15641	1.05134	1.27197	0.155059	0.158
ebi-a-GCST90001723	CD19 on CD24+ CD27+	MR Egger	16	-0.0426465	0.293181	0.95825	0.887651	1.03446	0.929894
		Weighted median	16	-0.0533894	0.140078	0.948011	0.883106	1.01769
		Inverse variance weighted	16	-0.0540583	0.0212795	0.947377	0.904778	0.991981	0.95015	0.959
ebi-a-GCST90001743	CD20 on B cell	MR Egger	15	-0.134293	0.0281872	0.874334	0.785921	0.972694	0.416303
		Weighted median	15	-0.0761976	0.0261495	0.926633	0.86645	0.990996
		Inverse variance weighted	15	-0.0796207	0.00110137	0.923467	0.880344	0.968702	0.397972	0.428
ebi-a-GCST90001749	CD20 on IgD+ CD38- naive	MR Egger	10	-0.0385166	0.458429	0.962216	0.873338	1.06014	0.136372
		Weighted median	10	-0.077328	0.0234172	0.925586	0.865717	0.989596
		Inverse variance weighted	10	-0.0587313	0.0347694	0.94296	0.892918	0.995807	0.174675	0.192
ebi-a-GCST90001810	CD38 on CD3- CD19-	MR Egger	9	0.0500541	0.247065	1.05133	0.972749	1.13625	0.329229
		Weighted median	9	0.0549082	0.0689373	1.05644	0.995747	1.12084
		Inverse variance weighted	9	0.0494656	0.016833	1.05071	1.00895	1.0942	0.429703	0.415

## Sheet: Supplementary Table 1E
Table 1E. Monocyte panel
id	traits	method	nsnp	beta	pval	or	or_lci95	or_uci95	heterogeneity	mr_presso
ebi-a-GCST90001991	HLA DR on CD14+ monocyte	MR Egger	13	-0.00682149	0.85669	0.993202	0.92391	1.06769	0.500632
		Weighted median	13	-0.0460671	0.0159135	0.954978	0.919874	0.991421
		Inverse variance weighted	13	-0.0373808	0.0176205	0.963309	0.934028	0.993509	0.514188	0.587
ebi-a-GCST90001992	CCR2 on CD14+ CD16+ monocyte	MR Egger	20	0.0339466	0.0146406	1.03453	1.00935	1.06034	0.475612
		Weighted median	20	0.0276715	0.117496	1.02806	0.993048	1.0643
		Inverse variance weighted	20	0.0270636	0.0125261	1.02743	1.00584	1.04949	0.465365	0.433
ebi-a-GCST90001993	PDL-1 on CD14+ CD16- monocyte	MR Egger	7	-0.144378	0.204171	0.865561	0.713033	1.05072	0.183836
		Weighted median	7	-0.112956	0.0425624	0.89319	0.800815	0.996221
		Inverse variance weighted	7	-0.0926116	0.0478997	0.911547	0.831629	0.999146	0.231932	0.309
ebi-a-GCST90002002	PDL-1 on monocyte	MR Egger	8	-0.108572	0.0750586	0.897114	0.81259	0.99043	0.281805
		Weighted median	8	-0.0912311	0.0137812	0.912807	0.848884	0.981543
		Inverse variance weighted	8	-0.0712388	0.0217449	0.931239	0.876267	0.989661	0.287024	0.349
ebi-a-GCST90002007	HLA DR on CD14+ CD16+ monocyte	MR Egger	14	-0.0223301	0.0780129	0.977917	0.955955	1.00038	0.355757
		Weighted median	14	-0.0226385	0.0496543	0.977616	0.955765	0.999966
		Inverse variance weighted	14	-0.0192102	0.0297719	0.980973	0.964123	0.998118	0.41782	0.508
ebi-a-GCST90002010	HLA DR on monocyte	MR Egger	10	-0.0541568	0.151908	0.947284	0.885875	1.01295	0.592142
		Weighted median	10	-0.0449407	0.0257807	0.956054	0.919018	0.994582
		Inverse variance weighted	10	-0.0393396	0.012897	0.961424	0.932069	0.991703	0.664971	0.709

## Sheet: Supplementary Table 1F
Table 1F. Maturation stages of T cell panel
id	traits	method	nsnp	beta	pval	or	or_lci95	or_uci95	heterogeneity	mr_presso
ebi-a-GCST90001554	EM CD8br AC	MR Egger	18	0.0272604	0.0129595	1.02764	1.00186	1.05407	0.257937
		Weighted median	18	0.0308217	0.0155224	1.0313	1.0004	1.06316
		Inverse variance weighted	18	0.0226641	0.010834	1.02292	1.00143	1.04488	0.287045	0.34
ebi-a-GCST90001560	CD45RA+ CD8br AC	MR Egger	14	-0.0149382	0.00911793	0.985173	0.967723	1.00294	0.182166
		Weighted median	14	-0.0138634	0.00958965	0.986232	0.967868	1.00494
		Inverse variance weighted	14	-0.0157915	0.00782425	0.984333	0.969352	0.999544	0.235401	0.41
ebi-a-GCST90001845	CD3 on CD45RA- CD4+	MR Egger	15	-0.0402646	0.0430915	0.960535	0.882741	1.04519	0.202733
		Weighted median	15	-0.0438968	0.0276227	0.957053	0.906615	1.0103
		Inverse variance weighted	15	-0.0433539	0.0219124	0.957572	0.917317	0.999594	0.259671	0.312
ebi-a-GCST90001880	HVEM on CD45RA- CD4+	MR Egger	13	-0.0971919	0.0380255	0.907382	0.842213	0.977593	0.126808
		Weighted median	13	-0.052392	0.0244781	0.948957	0.904504	0.995595
		Inverse variance weighted	13	-0.0615839	0.0197983	0.940274	0.904486	0.977478	0.110143	0.128
ebi-a-GCST90001881	HVEM on CD8br	MR Egger	11	-0.0536603	0.434082	0.947754	0.833501	1.07767	0.0472815
		Weighted median	11	-0.0496367	0.121132	0.951575	0.893685	1.01321
		Inverse variance weighted	11	-0.0615826	0.0304468	0.940275	0.88927	0.994206	0.0715805	0.075

## Sheet: Supplementary Table 1G
Table 1G. Myeloid cell panel
id	traits	method	nsnp	beta	pval	or	or_lci95	or_uci95	heterogeneity	mr_presso
ebi-a-GCST90001516	Im MDSC %CD33dim HLA DR- CD66b-	MR Egger	6	0.0251505	0.344233	1.02547	0.979367	1.07374	0.668839
		Weighted median	6	0.030536	0.136498	1.03101	0.990386	1.07329
		Inverse variance weighted	6	0.0345804	0.0359216	1.03519	1.00227	1.06918	0.748516	0.85
ebi-a-GCST90001949	CD33 on CD33dim HLA DR+ CD11b-	MR Egger	5	-0.429051	0.106672	0.651127	0.450476	0.941152	0.555703
		Weighted median	5	-0.0773662	0.100119	0.925551	0.844013	1.01497
		Inverse variance weighted	5	-0.127366	0.0011843	0.880411	0.815175	0.950868	0.31329	0.373
ebi-a-GCST90002019	CD14 on Mo MDSC	MR Egger	12	-0.0576223	0.00659894	0.944006	0.9133	0.975745	0.490358
		Weighted median	12	-0.0457481	0.0206088	0.955283	0.91899	0.993008
		Inverse variance weighted	12	-0.0321665	0.0249358	0.968345	0.941499	0.995957	0.207017	0.236
ebi-a-GCST90002043	CD45 on CD33br HLA DR+ CD14dim	MR Egger	9	-0.0318415	0.606314	0.96866	0.862831	1.08747	0.568879
		Weighted median	9	-0.0674614	0.0545151	0.934764	0.872641	1.00131
		Inverse variance weighted	9	-0.0886287	0.000303082	0.915185	0.87222	0.960267	0.550539	0.628
ebi-a-GCST90002093	CD11b on CD66b++ myeloid cell	MR Egger	10	0.102417	0.121601	1.10785	0.986576	1.24402	0.076755
		Weighted median	10	0.109504	0.000732566	1.11572	1.04702	1.18893
		Inverse variance weighted	10	0.077623	0.00652073	1.08072	1.02193	1.14288	0.10204	0.146

## Sheet: Supplementary Table 1H
Table 1H. T lymphocytes, B lymphocytes, and natural killer cells (TBNK) panel
id	traits	method	nsnp	beta	pval	or	or_lci95	or_uci95	heterogeneity	mr_presso
ebi-a-GCST90001476	HLA DR++ monocyte %leukocyte	MR Egger	6	-0.133537	0.386771	0.874995	0.668154	1.14587	0.539334
		Weighted median	6	-0.0879118	0.0409762	0.915842	0.841794	0.996403
		Inverse variance weighted	6	-0.0798497	0.0210329	0.923255	0.862709	0.98805	0.657815	0.684
ebi-a-GCST90002116	HLA DR on B cell	MR Egger	16	0.071646	0.0306191	1.07427	1.01333	1.13889	0.130109
		Weighted median	16	0.0655196	0.00157873	1.06771	1.02519	1.112
		Inverse variance weighted	16	0.0389844	0.0325162	1.03975	1.00325	1.07759	0.0916732	0.125

## Sheet: Supplementary Table 1I
Table 1I. regulatory T cell (Treg) panel
id	traits	method	nsnp	beta	pval	or	or_lci95	or_uci95	heterogeneity	mr_presso
ebi-a-GCST90001481	Resting Treg % CD4 Treg	MR Egger	23	-0.0269365	0.0173168	0.973423	0.953735	0.993517	0.998935
		Weighted median	23	-0.0240534	0.0422281	0.976234	0.953837	0.999156
		Inverse variance weighted	23	-0.0171116	0.0443504	0.983034	0.966773	0.999568	0.992442	0.974
ebi-a-GCST90001482	Resting Treg %CD4	MR Egger	20	-0.0260003	0.0330525	0.974335	0.953062	0.996082	0.943677
		Weighted median	20	-0.0282632	0.0237273	0.972132	0.948609	0.996239
		Inverse variance weighted	20	-0.0181161	0.0452341	0.982047	0.964787	0.999616	0.923878	0.85
ebi-a-GCST90001666	CD28+ CD45RA+ CD8dim AC	MR Egger	33	0.00620342	0.18798	1.00622	0.997176	1.01535	0.654498
		Weighted median	33	0.00973925	0.135458	1.00979	0.996958	1.02278
		Inverse variance weighted	33	0.00821727	0.0479568	1.00825	1.00007	1.0165	0.650878	0.668
ebi-a-GCST90001669	CD28+ CD45RA- CD8dim AC	MR Egger	23	0.00637666	0.145561	1.0064	0.99811	1.01475	0.874424
		Weighted median	23	0.00874308	0.0990628	1.00878	0.998355	1.01932
		Inverse variance weighted	23	0.00810412	0.0307708	1.00814	1.00075	1.01558	0.875258	0.924
ebi-a-GCST90001854	CD3 on CD39+ activated Treg	MR Egger	14	-0.0856709	0.021141	0.917896	0.861559	0.977917	0.715283
		Weighted median	14	-0.0559197	0.0199092	0.945615	0.902128	0.991198
		Inverse variance weighted	14	-0.0620668	0.000707189	0.93982	0.906661	0.974191	0.722984	0.789
ebi-a-GCST90001855	CD3 on secreting Treg	MR Egger	13	-0.032979	0.287466	0.967559	0.913196	1.02516	0.675245
		Weighted median	13	-0.0453785	0.0281099	0.955636	0.9177	0.99514
		Inverse variance weighted	13	-0.0334236	0.0424644	0.967129	0.936401	0.998865	0.751468	0.78
ebi-a-GCST90001857	CD3 on activated & secreting Treg	MR Egger	11	-0.059723	0.10072	0.942025	0.883612	1.0043	0.428461
		Weighted median	11	-0.0489258	0.032094	0.952252	0.910584	0.995826
		Inverse variance weighted	11	-0.0407389	0.025185	0.96008	0.926438	0.994944		0.57
ebi-a-GCST90001888	CD28 on CD39+ secreting Treg	MR Egger	8	0.0414681	0.171825	1.04234	0.989133	1.09841	0.376885
		Weighted median	8	0.0325092	0.265886	1.03304	0.975543	1.09393
		Inverse variance weighted	8	0.0417254	0.0481381	1.04261	1.00034	1.08666	0.490607	0.629
ebi-a-GCST90001931	CD127 on CD4+	MR Egger	8	0.110036	0.233355	1.11632	0.948647	1.31363	0.430468
		Weighted median	8	0.0411976	0.357771	1.04206	0.954462	1.13769
		Inverse variance weighted	8	0.0688892	0.0345667	1.07132	1.00501	1.142	0.513664	0.595
ebi-a-GCST90001932	CD127 on CD45RA+ CD4+	MR Egger	10	-0.120712	0.226596	0.886289	0.739829	1.06174	0.126053
		Weighted median	10	-0.0746205	0.0835409	0.928096	0.852879	1.00995
		Inverse variance weighted	10	-0.0752163	0.0291291	0.927543	0.866938	0.992385	0.159849	0.155
ebi-a-GCST90001961	CD25 on CD39+ CD4+	MR Egger	8	-0.0591375	0.209087	0.942577	0.868034	1.02352	0.484441
		Weighted median	8	-0.048802	0.229891	0.95237	0.87944	1.03135
		Inverse variance weighted	8	-0.0745334	0.0122336	0.928176	0.875602	0.983907	0.56992	0.593
ebi-a-GCST90002029	CD39 on CD39+ CD8br	MR Egger	12	0.0258163	0.602569	1.02615	0.933985	1.12742	0.744682
		Weighted median	12	0.0551815	0.152101	1.05673	0.979867	1.13963
		Inverse variance weighted	12	0.0613763	0.0196466	1.0633	1.00986	1.11956	0.750503	0.619
ebi-a-GCST90002064	CD4 on resting Treg	MR Egger	8	-0.0281069	0.599706	0.972284	0.880227	1.07397	0.265621
		Weighted median	8	-0.0438996	0.290627	0.95705	0.882212	1.03824
		Inverse variance weighted	8	-0.0869363	0.0214338	0.916735	0.851281	0.987223	0.147705	0.222
ebi-a-GCST90002102	CD45RA on resting Treg	MR Egger	18	-0.0336781	0.0131624	0.966883	0.94426	0.990048	0.891355
		Weighted median	18	-0.0246952	0.0328782	0.975607	0.953724	0.997993
		Inverse variance weighted	18	-0.0222896	0.00730739	0.977957	0.962159	0.994015	0.846612	0.835

[truncated: 4 more sheets: Supplementary Table 1J, Supplementary Table 1K, Supplementary Table 1L, Supplementary Table 1N]
