# Supplementary material for: Pathogenic role of different phenotypes of immune cells in airway allergic diseases: a study based on Mendelian randomization
Source: Front Immunol. 2024 May 15;15:1349470. doi: 10.3389/fimmu.2024.1349470 (PMC11133742; doi:10.3389/fimmu.2024.1349470)
Supplement: Supplementary file 3 [file Table_2.xlsx]

## Sheet: Table of Content
Supplementary Table 2 (Allergic asthma)
Table title
3A: Immune cells significantly associated with AS
3B: protective factors
3C: risk factors
3D: B cell panel
3E: Dendritic cells (DC) panel
3F: Monocyte panel
3G：Maturation stages of T cell
3H：Myeloid cell panel
3I：T lymphocytes, B lymphocytes, and natural killer cells (TBNK) panel
3J：regulatory T cell (Treg) panel
3K：Presence of heterogeneous immune cells
3L：Immune cells with inconsistent trends in results
3N：Presence of horizontally pleiotropic immune cells
3M: Immune cells with reverse causation exist(AS to Immune Cells)

## Sheet: Supplementary Table 2A
Table 2A. Immune cells significantly associated with AS
id	panel	traits	method	nsnp	beta	pval	or	or_lci95	or_uci95	heterogeneity	mr_presso
ebi-a-GCST90001410	B cell	IgD- CD38br %B cell	MR Egger	17	0.0886347	0.277	1.093	0.937	1.275	0.079
			Weighted median	17	0.120787	0.006	1.128	1.035	1.23
			Inverse variance weighted	17	0.0764541	0.031	1.079	1.007	1.157	0.105887	0.129
ebi-a-GCST90001462	cDC	CD62L- DC AC	MR Egger	18	0.0344737	0.011	1.035	1.011	1.06	0.841
			Weighted median	18	0.0297877	0.03	1.03	1.003	1.058
			Inverse variance weighted	18	0.026564	0.01	1.027	1.006	1.048	0.792401	0.857
ebi-a-GCST90001473	cDC	CD62L- CD86+ myeloid DC %DC	MR Egger	18	0.0255857	0.247	1.026	0.984	1.07	0.614
			Weighted median	18	0.0293424	0.15	1.03	0.989	1.072
			Inverse variance weighted	18	0.0329804	0.041	1.034	1.001	1.067	0.661672	0.709
ebi-a-GCST90001492	Treg	Secreting Treg AC	MR Egger	22	-0.0208024	0.041	0.979	0.961	0.998	0.14
			Weighted median	22	-0.0169666	0.091	0.983	0.964	1.003
			Inverse variance weighted	22	-0.0164566	0.036	0.984	0.969	0.999	0.148292	0.227
ebi-a-GCST90001511	Treg	CD25hi CD45RA- CD4 not Treg %CD4+	MR Egger	24	0.0111265	0.438	1.011	0.984	1.04	0.441
			Weighted median	24	0.0172997	0.263	1.017	0.987	1.049
			Inverse variance weighted	24	0.0290571	0.021	1.029	1.004	1.055	0.240626	0.299
ebi-a-GCST90001534	Maturation stages of T cell	CD45RA- CD4+ AC	MR Egger	14	0.0249958	0.069	1.025	1.0005	1.051	0.864
			Weighted median	14	0.0280455	0.065	1.028	0.998	1.06
			Inverse variance weighted	14	0.0276132	0.011	1.028	1.006	1.05	0.898144	0.926
ebi-a-GCST90001536	Maturation stages of T cell	CD45RA- CD4+ %T cell	MR Egger	25	0.0132316	0.133	1.013	0.997	1.03	0.105
			Weighted median	25	0.0101557	0.24	1.01	0.993	1.027
			Inverse variance weighted	25	0.0163953	0.026	1.017	1.002	1.031	0.112672	0.185
ebi-a-GCST90001542	Maturation stages of T cell	EM CD4+ AC	MR Egger	22	0.0208043	0.132	1.021	0.995	1.048	0.66
			Weighted median	22	0.0253641	0.09	1.026	0.996	1.056
			Inverse variance weighted	22	0.0228971	0.027	1.023	1.003	1.044	0.713537	0.762
ebi-a-GCST90001555	Maturation stages of T cell	EM CD8br %CD8br	MR Egger	22	0.0279274	0.011	1.028	1.008	1.049	0.712
			Weighted median	22	0.0229206	0.062	1.023	0.999	1.048
			Inverse variance weighted	22	0.0228971	0.009	1.023	1.006	1.041	0.702541	0.717
ebi-a-GCST90001581	Monocyte	CD14- CD16- AC	MR Egger	24	0.00375982	0.094	1.004	1	1.008	0.893
			Weighted median	24	0.00367529	0.141	1.004	0.999	1.009
			Inverse variance weighted	24	0.00425062	0.043	1.004	1	1.008	0.882971	0.558
ebi-a-GCST90001594	TBNK	DP (CD4+CD8+) AC	MR Egger	18	-0.0309172	0.529	0.97	0.882	1.065	0.442
			Weighted median	18	-0.0534504	0.153	0.948	0.881	1.02
			Inverse variance weighted	18	-0.0569045	0.026	0.945	0.898	0.993	0.48321	0.487
ebi-a-GCST90001610	TBNK	CD4+ CD8dim %lymphocyte	MR Egger	18	-0.0215893	0.668	0.979	0.888	1.078	0.344
			Weighted median	18	-0.0600578	0.116	0.942	0.874	1.015
			Inverse variance weighted	18	-0.0796505	0.003	0.923	0.876	0.974	0.284687	0.314
ebi-a-GCST90001611	TBNK	CD4+ CD8dim %leukocyte	MR Egger	13	-0.122508	0.107	0.885	0.772	1.014	0.424
			Weighted median	13	-0.134437	0.002	0.874	0.804	0.95
			Inverse variance weighted	13	-0.0873977	0.005	0.916	0.862	0.974	0.482176	0.44
ebi-a-GCST90001616	TBNK	TCRgd %T cell	MR Egger	18	0.0581397	0.013	1.06	1.018	1.104	0.144
			Weighted median	18	0.0634668	0.003	1.066	1.022	1.111
			Inverse variance weighted	18	0.0555599	0.001	1.057	1.023	1.092	0.182864	0.283
ebi-a-GCST90001617	TBNK	TCRgd %lymphocyte	MR Egger	20	0.0283475	0.097	1.029	0.997	1.062	0.066
			Weighted median	20	0.0481462	0.016	1.049	1.009	1.091
			Inverse variance weighted	20	0.0407121	0.005	1.042	1.013	1.071	0.0377382	0.128
ebi-a-GCST90001668	Treg	CD28+ CD45RA- CD8dim %CD8dim	MR Egger	27	0.0243934	0.088	1.025	0.997	1.053	0.677
			Weighted median	27	0.00526808	0.746	1.005	0.974	1.038
			Inverse variance weighted	27	0.02383	0.033	1.024	1.002	1.047	0.727508	0.734
ebi-a-GCST90001732	B cell	CD19 on IgD- CD27-	MR Egger	26	0.0294147	0.459	1.03	0.954	1.112	0.278
			Weighted median	26	0.0473474	0.186	1.048	0.977	1.125
			Inverse variance weighted	26	0.051079	0.031	1.052	1.005	1.102	0.300814	0.317
ebi-a-GCST90001733	B cell	CD19 on IgD- CD38-	MR Egger	22	0.0476005	0.34	1.049	0.953	1.154	0.324
			Weighted median	22	0.0658484	0.059	1.068	0.997	1.144
			Inverse variance weighted	22	0.0509092	0.045	1.052	1.001	1.106	0.381959	0.441
ebi-a-GCST90001736	B cell	CD19 on memory B cell	MR Egger	23	0.0401317	0.313	1.041	0.965	1.123	0.209
			Weighted median	23	0.0499711	0.129	1.051	0.986	1.121
			Inverse variance weighted	23	0.0464457	0.045	1.048	1.001	1.096	0.252128	0.29
ebi-a-GCST90001742	B cell	CD19 on transitional	MR Egger	26	0.0262247	0.285	1.027	0.979	1.076	0.235
			Weighted median	26	0.0378161	0.123	1.039	0.99	1.09
			Inverse variance weighted	26	0.0356454	0.038	1.036	1.002	1.072	0.264047	0.316
ebi-a-GCST90001751	B cell	CD20 on IgD+ CD38br	MR Egger	25	-0.0719685	0.006	0.931	0.888	0.975	0.334
			Weighted median	25	-0.0698068	0.003	0.933	0.89	0.977
			Inverse variance weighted	25	-0.0510122	0.003	0.95	0.919	0.982	0.306249	0.342
ebi-a-GCST90001781	B cell	CD25 on IgD+ CD38- naive	MR Egger	25	-0.0631529	0.002	0.939	0.905	0.973	0.947
			Weighted median	25	-0.0406198	0.028	0.96	0.926	0.996
			Inverse variance weighted	25	-0.029432	0.018	0.971	0.948	0.995	0.734348	0.651
ebi-a-GCST90001810	B cell	CD38 on CD3- CD19-	MR Egger	17	0.04378	0.273	1.045	0.969	1.127	0.129
			Weighted median	17	0.0648307	0.011	1.067	1.015	1.121
			Inverse variance weighted	17	0.0406296	0.05	1.041	1.00003	1.085	0.16908	0.192
ebi-a-GCST90001854	Treg	CD3 on CD39+ activated Treg	MR Egger	25	-0.0449656	0.091	0.956	0.909	1.005	0.787
			Weighted median	25	-0.0285718	0.217	0.972	0.929	1.017
			Inverse variance weighted	25	-0.0332521	0.027	0.967	0.939	0.996	0.814015	0.759
ebi-a-GCST90001860	Treg	CD3 on CD39+ CD4+	MR Egger	27	-0.0321643	0.148	0.968	0.928	1.01	0.406
			Weighted median	27	-0.0302193	0.136	0.97	0.932	1.01
			Inverse variance weighted	27	-0.0310364	0.017	0.969	0.945	0.994	0.460873	0.435
ebi-a-GCST90001868	Treg	CD3 on CD4 Treg	MR Egger	10	-0.0540455	0.25	0.947	0.87	1.032	0.28
			Weighted median	10	-0.0720505	0.003	0.93	0.887	0.976
			Inverse variance weighted	10	-0.0500534	0.022	0.951	0.911	0.993	0.365953	0.384
ebi-a-GCST90001920	TBNK	CD45 on HLA DR+ CD4+	MR Egger	17	0.0613112	0.013	1.063	1.019	1.11	0.335
			Weighted median	17	0.0561857	0.028	1.058	1.006	1.112
			Inverse variance weighted	17	0.0552088	0.001	1.057	1.022	1.093	0.38724	0.505
ebi-a-GCST90001929	Treg	CD127 on CD28+ CD45RA+ CD8br	MR Egger	20	-0.0856051	0.066	0.918	0.842	1	0.742
			Weighted median	20	-0.0493137	0.149	0.952	0.89	1.018
			Inverse variance weighted	20	-0.0541684	0.017	0.947	0.906	0.99	0.753583	0.756
ebi-a-GCST90002000	Monocyte	PDL-1 on CD14- CD16-	MR Egger	25	-0.0460314	0.073	0.955	0.91	1.002	0.194
			Weighted median	25	-0.0561545	0.028	0.945	0.899	0.994
			Inverse variance weighted	25	-0.0414789	0.025	0.959	0.925	0.995	0.231741	0.25
ebi-a-GCST90002013	cDC	CCR2 on myeloid DC	MR Egger	13	-0.0320302	0.079	0.968	0.938	1	0.704
			Weighted median	13	-0.0303317	0.083	0.97	0.937	1.004
			Inverse variance weighted	13	-0.0293935	0.03	0.971	0.946	0.997	0.771206	0.841
ebi-a-GCST90002090	cDC	CD11c on granulocyte	MR Egger	21	-0.033687	0.338	0.967	0.904	1.034	0.473
			Weighted median	21	-0.046375	0.094	0.955	0.904	1.008
			Inverse variance weighted	21	-0.042646	0.03	0.958	0.922	0.996	0.531563	0.585
ebi-a-GCST90002112	Myeloid cell	HLA DR on CD33- HLA DR+	MR Egger	12	0.103618	0.001	1.109	1.061	1.16	0.325
			Weighted median	12	0.0792938	<0.001	1.083	1.038	1.129
			Inverse variance weighted	12	0.0653495	<0.001	1.068	1.032	1.104	0.105271	0.152
ebi-a-GCST90002118	Treg	CD8 on CD28+ CD45RA- CD8br	MR Egger	14	-0.0806106	0.184	0.923	0.825	1.032	0.288
			Weighted median	14	-0.0618808	0.105	0.94	0.872	1.013
			Inverse variance weighted	14	-0.062335	0.031	0.94	0.888	0.994	0.348134	0.414

## Sheet: Supplementary Table 2B
Table 2B. protective factors
/= data not available
id	panel	traits	type	method	nsnp	beta	pval	or	or_lci95	or_uci95	heterogeneity	mr_presso
ebi-a-GCST90001492	Treg	Secreting Treg AC	Treg	MR Egger	22	-0.0208024	0.041	0.979	0.961	0.998	0.14
				Weighted median	22	-0.0169666	0.091	0.983	0.964	1.003
				Inverse variance weighted	22	-0.0164566	0.036	0.984	0.969	0.999	0.148292	0.227
ebi-a-GCST90001594	TBNK	DP (CD4+CD8+) AC	T cell	MR Egger	18	-0.0309172	0.529	0.97	0.882	1.065	0.442
				Weighted median	18	-0.0534504	0.153	0.948	0.881	1.02
				Inverse variance weighted	18	-0.0569045	0.026	0.945	0.898	0.993	0.48321	0.487
ebi-a-GCST90001610	TBNK	CD4+ CD8dim %lymphocyte	T cell	MR Egger	18	-0.0215893	0.668	0.979	0.888	1.078	0.344
				Weighted median	18	-0.0600578	0.116	0.942	0.874	1.015
				Inverse variance weighted	18	-0.0796505	0.003	0.923	0.876	0.974	0.284687	0.314
ebi-a-GCST90001611	TBNK	CD4+ CD8dim %leukocyte	T cell	MR Egger	13	-0.122508	0.107	0.885	0.772	1.014	0.424
				Weighted median	13	-0.134437	0.002	0.874	0.804	0.95
				Inverse variance weighted	13	-0.0873977	0.005	0.916	0.862	0.974	0.482176	0.44
ebi-a-GCST90001751	B cell	CD20 on IgD+ CD38br	B cell	MR Egger	25	-0.0719685	0.006	0.931	0.888	0.975	0.334
				Weighted median	25	-0.0698068	0.003	0.933	0.89	0.977
				Inverse variance weighted	25	-0.0510122	0.003	0.95	0.919	0.982	0.306249	0.342
ebi-a-GCST90001781	B cell	CD25 on IgD+ CD38- naive	B cell	MR Egger	25	-0.0631529	0.002	0.939	0.905	0.973	0.947
				Weighted median	25	-0.0406198	0.028	0.96	0.926	0.996
				Inverse variance weighted	25	-0.029432	0.018	0.971	0.948	0.995	0.734348	0.651
ebi-a-GCST90001854	Treg	CD3 on CD39+ activated Treg	Treg	MR Egger	25	-0.0449656	0.091	0.956	0.909	1.005	0.787
				Weighted median	25	-0.0285718	0.217	0.972	0.929	1.017
				Inverse variance weighted	25	-0.0332521	0.027	0.967	0.939	0.996	0.814015	0.759
ebi-a-GCST90001860	Treg	CD3 on CD39+ CD4+	CD4+ T cell	MR Egger	27	-0.0321643	0.148	0.968	0.928	1.01	0.406
				Weighted median	27	-0.0302193	0.136	0.97	0.932	1.01
				Inverse variance weighted	27	-0.0310364	0.017	0.969	0.945	0.994	0.460873	0.435
ebi-a-GCST90001868	Treg	CD3 on CD4 Treg	Treg	MR Egger	10	-0.0540455	0.25	0.947	0.87	1.032	0.28
				Weighted median	10	-0.0720505	0.003	0.93	0.887	0.976
				Inverse variance weighted	10	-0.0500534	0.022	0.951	0.911	0.993	0.365953	0.384
ebi-a-GCST90001929	Treg	CD127 on CD28+ CD45RA+ CD8br	CD8+ T cell	MR Egger	20	-0.0856051	0.066	0.918	0.842	1	0.742
				Weighted median	20	-0.0493137	0.149	0.952	0.89	1.018
				Inverse variance weighted	20	-0.0541684	0.017	0.947	0.906	0.99	0.753583	0.756
ebi-a-GCST90002000	Monocyte	PDL-1 on CD14- CD16-	/	MR Egger	25	-0.0460314	0.073	0.955	0.91	1.002	0.194
				Weighted median	25	-0.0561545	0.028	0.945	0.899	0.994
				Inverse variance weighted	25	-0.0414789	0.025	0.959	0.925	0.995	0.231741	0.25
ebi-a-GCST90002013	cDC	CCR2 on myeloid DC	DC	MR Egger	13	-0.0320302	0.079	0.968	0.938	1	0.704
				Weighted median	13	-0.0303317	0.083	0.97	0.937	1.004
				Inverse variance weighted	13	-0.0293935	0.03	0.971	0.946	0.997	0.771206	0.841
ebi-a-GCST90002090	cDC	CD11c on granulocyte	Myeloid cell	MR Egger	21	-0.033687	0.338	0.967	0.904	1.034	0.473
				Weighted median	21	-0.046375	0.094	0.955	0.904	1.008
				Inverse variance weighted	21	-0.042646	0.03	0.958	0.922	0.996	0.531563	0.585
ebi-a-GCST90002118	Treg	CD8 on CD28+ CD45RA- CD8br	CD8+ T cell	MR Egger	14	-0.0806106	0.184	0.923	0.825	1.032	0.288
				Weighted median	14	-0.0618808	0.105	0.94	0.872	1.013
				Inverse variance weighted	14	-0.062335	0.031	0.94	0.888	0.994	0.348134	0.414

## Sheet: Supplementary Table 2C
Table 2C. risk factors
/= data not available
id	panel	traits	type	method	nsnp	beta	pval	or	or_lci95	or_uci95	heterogeneity	mr_presso
ebi-a-GCST90001410	B cell	IgD- CD38br %B cell	B cell	MR Egger	17	0.0886347	0.277	1.093	0.937	1.275	0.079
				Weighted median	17	0.120787	0.006	1.128	1.035	1.23
				Inverse variance weighted	17	0.0764541	0.031	1.079	1.007	1.157	0.105887	0.129
ebi-a-GCST90001462	cDC	CD62L- DC AC	DC	MR Egger	18	0.0344737	0.011	1.035	1.011	1.06	0.841
				Weighted median	18	0.0297877	0.03	1.03	1.003	1.058
				Inverse variance weighted	18	0.026564	0.01	1.027	1.006	1.048	0.792401	0.857
ebi-a-GCST90001473	cDC	CD62L- CD86+ myeloid DC %DC	DC	MR Egger	18	0.0255857	0.247	1.026	0.984	1.07	0.614
				Weighted median	18	0.0293424	0.15	1.03	0.989	1.072
				Inverse variance weighted	18	0.0329804	0.041	1.034	1.001	1.067	0.661672	0.709
ebi-a-GCST90001511	Treg	CD25hi CD45RA- CD4 not Treg %CD4+	CD4+ T cell	MR Egger	24	0.0111265	0.438	1.011	0.984	1.04	0.441
				Weighted median	24	0.0172997	0.263	1.017	0.987	1.049
				Inverse variance weighted	24	0.0290571	0.021	1.029	1.004	1.055	0.240626	0.299
ebi-a-GCST90001534	Maturation stages of T cell	CD45RA- CD4+ AC	CD4+ T cell	MR Egger	14	0.0249958	0.069	1.025	1.0005	1.051	0.864
				Weighted median	14	0.0280455	0.065	1.028	0.998	1.06
				Inverse variance weighted	14	0.0276132	0.011	1.028	1.006	1.05	0.898144	0.926
ebi-a-GCST90001536	Maturation stages of T cell	CD45RA- CD4+ %T cell	CD4+ T cell	MR Egger	25	0.0132316	0.133	1.013	0.997	1.03	0.105
				Weighted median	25	0.0101557	0.24	1.01	0.993	1.027
				Inverse variance weighted	25	0.0163953	0.026	1.017	1.002	1.031	0.112672	0.185
ebi-a-GCST90001542	Maturation stages of T cell	EM CD4+ AC	CD4+ T cell	MR Egger	22	0.0208043	0.132	1.021	0.995	1.048	0.66
				Weighted median	22	0.0253641	0.09	1.026	0.996	1.056
				Inverse variance weighted	22	0.0228971	0.027	1.023	1.003	1.044	0.713537	0.762
ebi-a-GCST90001555	Maturation stages of T cell	EM CD8br %CD8br	CD8+ T cell	MR Egger	22	0.0279274	0.011	1.028	1.008	1.049	0.712
				Weighted median	22	0.0229206	0.062	1.023	0.999	1.048
				Inverse variance weighted	22	0.0228971	0.009	1.023	1.006	1.041	0.702541	0.717
ebi-a-GCST90001581	Monocyte	CD14- CD16- AC	/	MR Egger	24	0.00375982	0.094	1.004	1	1.008	0.893
				Weighted median	24	0.00367529	0.141	1.004	0.999	1.009
				Inverse variance weighted	24	0.00425062	0.043	1.004	1	1.008	0.882971	0.558
ebi-a-GCST90001616	TBNK	TCRgd %T cell	T cell	MR Egger	18	0.0581397	0.013	1.06	1.018	1.104	0.144
				Weighted median	18	0.0634668	0.003	1.066	1.022	1.111
				Inverse variance weighted	18	0.0555599	0.001	1.057	1.023	1.092	0.182864	0.283
ebi-a-GCST90001617	TBNK	TCRgd %lymphocyte	T cell	MR Egger	20	0.0283475	0.097	1.029	0.997	1.062	0.066
				Weighted median	20	0.0481462	0.016	1.049	1.009	1.091
				Inverse variance weighted	20	0.0407121	0.005	1.042	1.013	1.071	0.0377382	0.128
ebi-a-GCST90001668	Treg	CD28+ CD45RA- CD8dim %CD8dim	CD8+ T cell	MR Egger	27	0.0243934	0.088	1.025	0.997	1.053	0.677
				Weighted median	27	0.00526808	0.746	1.005	0.974	1.038
				Inverse variance weighted	27	0.02383	0.033	1.024	1.002	1.047	0.727508	0.734
ebi-a-GCST90001732	B cell	CD19 on IgD- CD27-	B cell	MR Egger	26	0.0294147	0.459	1.03	0.954	1.112	0.278
				Weighted median	26	0.0473474	0.186	1.048	0.977	1.125
				Inverse variance weighted	26	0.051079	0.031	1.052	1.005	1.102	0.300814	0.317
ebi-a-GCST90001733	B cell	CD19 on IgD- CD38-	B cell	MR Egger	22	0.0476005	0.34	1.049	0.953	1.154	0.324
				Weighted median	22	0.0658484	0.059	1.068	0.997	1.144
				Inverse variance weighted	22	0.0509092	0.045	1.052	1.001	1.106	0.381959	0.441
ebi-a-GCST90001736	B cell	CD19 on memory B cell	B cell	MR Egger	23	0.0401317	0.313	1.041	0.965	1.123	0.209
				Weighted median	23	0.0499711	0.129	1.051	0.986	1.121
				Inverse variance weighted	23	0.0464457	0.045	1.048	1.001	1.096	0.252128	0.29
ebi-a-GCST90001742	B cell	CD19 on transitional	B cell	MR Egger	26	0.0262247	0.285	1.027	0.979	1.076	0.235
				Weighted median	26	0.0378161	0.123	1.039	0.99	1.09
				Inverse variance weighted	26	0.0356454	0.038	1.036	1.002	1.072	0.264047	0.316
ebi-a-GCST90001810	B cell	CD38 on CD3- CD19-	Lymphoid (Innate)	MR Egger	17	0.04378	0.273	1.045	0.969	1.127	0.129
				Weighted median	17	0.0648307	0.011	1.067	1.015	1.121
				Inverse variance weighted	17	0.0406296	0.05	1.041	1.00003	1.085	0.16908	0.192
ebi-a-GCST90001920	TBNK	CD45 on HLA DR+ CD4+	CD4+ T cell	MR Egger	17	0.0613112	0.013	1.063	1.019	1.11	0.335
				Weighted median	17	0.0561857	0.028	1.058	1.006	1.112
				Inverse variance weighted	17	0.0552088	0.001	1.057	1.022	1.093	0.38724	0.505
ebi-a-GCST90002112	Myeloid cell	HLA DR on CD33- HLA DR+	Lymphoid	MR Egger	12	0.103618	0.001	1.109	1.061	1.16	0.325
				Weighted median	12	0.0792938	<0.001	1.083	1.038	1.129
				Inverse variance weighted	12	0.0653495	<0.001	1.068	1.032	1.104	0.105271	0.152

## Sheet: Supplementary Table 2D
Table 2D. B cell panel
id	traits	method	nsnp	beta	pval	or	or_lci95	or_uci95	heterogeneity	mr_presso
ebi-a-GCST90001410	IgD- CD38br %B cell	MR Egger	17	0.0886347	0.277	1.093	0.937	1.275	0.079
		Weighted median	17	0.120787	0.006	1.128	1.035	1.23
		Inverse variance weighted	17	0.0764541	0.031	1.079	1.007	1.157	0.105887	0.129
ebi-a-GCST90001732	CD19 on IgD- CD27-	MR Egger	26	0.0294147	0.459	1.03	0.954	1.112	0.278
		Weighted median	26	0.0473474	0.186	1.048	0.977	1.125
		Inverse variance weighted	26	0.051079	0.031	1.052	1.005	1.102	0.300814	0.317
ebi-a-GCST90001733	CD19 on IgD- CD38-	MR Egger	22	0.0476005	0.34	1.049	0.953	1.154	0.324
		Weighted median	22	0.0658484	0.059	1.068	0.997	1.144
		Inverse variance weighted	22	0.0509092	0.045	1.052	1.001	1.106	0.381959	0.441
ebi-a-GCST90001742	CD19 on transitional	MR Egger	26	0.0262247	0.285	1.027	0.979	1.076	0.235
		Weighted median	26	0.0378161	0.123	1.039	0.99	1.09
		Inverse variance weighted	26	0.0356454	0.038	1.036	1.002	1.072	0.264047	0.316
ebi-a-GCST90001751	CD20 on IgD+ CD38br	MR Egger	25	-0.0719685	0.006	0.931	0.888	0.975	0.334
		Weighted median	25	-0.0698068	0.003	0.933	0.89	0.977
		Inverse variance weighted	25	-0.0510122	0.003	0.95	0.919	0.982	0.306249	0.342
ebi-a-GCST90001781	CD25 on IgD+ CD38- naive	MR Egger	25	-0.0631529	0.002	0.939	0.905	0.973	0.947
		Weighted median	25	-0.0406198	0.028	0.96	0.926	0.996
		Inverse variance weighted	25	-0.029432	0.018	0.971	0.948	0.995	0.734348	0.651
ebi-a-GCST90001810	CD38 on CD3- CD19-	MR Egger	17	0.04378	0.273	1.045	0.969	1.127	0.129
		Weighted median	17	0.0648307	0.011	1.067	1.015	1.121
		Inverse variance weighted	17	0.0406296	0.05	1.041	1.00003	1.085	0.16908	0.192

## Sheet: Supplementary Table 2E
Table 2E. Dendritic cells (DC)
id	traits	method	nsnp	beta	pval	or	or_lci95	or_uci95	heterogeneity	mr_presso
ebi-a-GCST90001462	CD62L- DC AC	MR Egger	18	0.0344737	0.011	1.035	1.011	1.06	0.841
		Weighted median	18	0.0297877	0.03	1.03	1.003	1.058
		Inverse variance weighted	18	0.026564	0.01	1.027	1.006	1.048	0.792401	0.857
ebi-a-GCST90001473	CD62L- CD86+ myeloid DC %DC	MR Egger	18	0.0255857	0.247	1.026	0.984	1.07	0.614
		Weighted median	18	0.0293424	0.15	1.03	0.989	1.072
		Inverse variance weighted	18	0.0329804	0.041	1.034	1.001	1.067	0.661672	0.709
ebi-a-GCST90002013	CCR2 on myeloid DC	MR Egger	13	-0.0320302	0.079	0.968	0.938	1	0.704
		Weighted median	13	-0.0303317	0.083	0.97	0.937	1.004
		Inverse variance weighted	13	-0.0293935	0.03	0.971	0.946	0.997	0.771206	0.841
ebi-a-GCST90002090	CD11c on granulocyte	MR Egger	21	-0.033687	0.338	0.967	0.904	1.034	0.473
		Weighted median	21	-0.046375	0.094	0.955	0.904	1.008
		Inverse variance weighted	21	-0.042646	0.03	0.958	0.922	0.996	0.531563	0.585

## Sheet: Supplementary Table 2F
Table 2F. Monocyte panel
id	traits	method	nsnp	beta	pval	or	or_lci95	or_uci95	heterogeneity	mr_presso
ebi-a-GCST90001581	CD14- CD16- AC	MR Egger	24	0.00375982	0.094	1.004	1	1.008	0.893
		Weighted median	24	0.00367529	0.141	1.004	0.999	1.009
		Inverse variance weighted	24	0.00425062	0.043	1.004	1	1.008	0.882971	0.558
ebi-a-GCST90002000	PDL-1 on CD14- CD16-	MR Egger	25	-0.0460314	0.073	0.955	0.91	1.002	0.194
		Weighted median	25	-0.0561545	0.028	0.945	0.899	0.994
		Inverse variance weighted	25	-0.0414789	0.025	0.959	0.925	0.995	0.231741	0.25

## Sheet: Supplementary Table 2G
Table 2G. Maturation stages of T cell panel
id	traits	method	nsnp	beta	pval	or	or_lci95	or_uci95	heterogeneity	mr_presso
ebi-a-GCST90001534	CD45RA- CD4+ AC	MR Egger	14	0.0249958	0.069	1.025	1.0005	1.051	0.864
		Weighted median	14	0.0280455	0.065	1.028	0.998	1.06
		Inverse variance weighted	14	0.0276132	0.011	1.028	1.006	1.05	0.898144	0.926
ebi-a-GCST90001536	CD45RA- CD4+ %T cell	MR Egger	25	0.0132316	0.133	1.013	0.997	1.03	0.105
		Weighted median	25	0.0101557	0.24	1.01	0.993	1.027
		Inverse variance weighted	25	0.0163953	0.026	1.017	1.002	1.031	0.112672	0.185
ebi-a-GCST90001542	EM CD4+ AC	MR Egger	22	0.0208043	0.132	1.021	0.995	1.048	0.66
		Weighted median	22	0.0253641	0.09	1.026	0.996	1.056
		Inverse variance weighted	22	0.0228971	0.027	1.023	1.003	1.044	0.713537	0.762
ebi-a-GCST90001555	EM CD8br %CD8br	MR Egger	22	0.0279274	0.011	1.028	1.008	1.049	0.712
		Weighted median	22	0.0229206	0.062	1.023	0.999	1.048
		Inverse variance weighted	22	0.0228971	0.009	1.023	1.006	1.041	0.702541	0.717

## Sheet: Supplementary Table 2H
Table 2H. Myeloid cell panel
id	traits	method	nsnp	beta	pval	or	or_lci95	or_uci95	heterogeneity	mr_presso
ebi-a-GCST90002112	HLA DR on CD33- HLA DR+	MR Egger	12	0.103618	0.001	1.109	1.061	1.16	0.325
		Weighted median	12	0.0792938	<0.001	1.083	1.038	1.129
		Inverse variance weighted	12	0.0653495	<0.001	1.068	1.032	1.104	0.105271	0.152

## Sheet: Supplementary Table 2I
Table 2I. T lymphocytes, B lymphocytes, and natural killer cells (TBNK) panel
id	traits	method	nsnp	beta	pval	or	or_lci95	or_uci95	heterogeneity	mr_presso
ebi-a-GCST90001594	DP (CD4+CD8+) AC	MR Egger	18	-0.0309172	0.529	0.97	0.882	1.065	0.442
		Weighted median	18	-0.0534504	0.153	0.948	0.881	1.02
		Inverse variance weighted	18	-0.0569045	0.026	0.945	0.898	0.993	0.48321	0.487
ebi-a-GCST90001610	CD4+ CD8dim %lymphocyte	MR Egger	18	-0.0215893	0.668	0.979	0.888	1.078	0.344
		Weighted median	18	-0.0600578	0.116	0.942	0.874	1.015
		Inverse variance weighted	18	-0.0796505	0.003	0.923	0.876	0.974	0.284687	0.314
ebi-a-GCST90001611	CD4+ CD8dim %leukocyte	MR Egger	13	-0.122508	0.107	0.885	0.772	1.014	0.424
		Weighted median	13	-0.134437	0.002	0.874	0.804	0.95
		Inverse variance weighted	13	-0.0873977	0.005	0.916	0.862	0.974	0.482176	0.44
ebi-a-GCST90001616	TCRgd %T cell	MR Egger	18	0.0581397	0.013	1.06	1.018	1.104	0.144
		Weighted median	18	0.0634668	0.003	1.066	1.022	1.111
		Inverse variance weighted	18	0.0555599	0.001	1.057	1.023	1.092	0.182864	0.283
ebi-a-GCST90001617	TCRgd %lymphocyte	MR Egger	20	0.0283475	0.097	1.029	0.997	1.062	0.066
		Weighted median	20	0.0481462	0.016	1.049	1.009	1.091
		Inverse variance weighted	20	0.0407121	0.005	1.042	1.013	1.071	0.0377382	0.128
ebi-a-GCST90001920	CD45 on HLA DR+ CD4+	MR Egger	17	0.0613112	0.013	1.063	1.019	1.11	0.335
		Weighted median	17	0.0561857	0.028	1.058	1.006	1.112
		Inverse variance weighted	17	0.0552088	0.001	1.057	1.022	1.093	0.38724	0.505

[truncated: 5 more sheets: Supplementary Table 2J, Supplementary Table 2K, Supplementary Table 2L, Supplementary Table 2N, Supplementary Table 2M]
