# Supplementary material for: Pathogenic role of different phenotypes of immune cells in airway allergic diseases: a study based on Mendelian randomization
Source: Front Immunol. 2024 May 15;15:1349470. doi: 10.3389/fimmu.2024.1349470 (PMC11133742; doi:10.3389/fimmu.2024.1349470)
Supplement: Supplementary file 4 [file Table_3.xlsx]

## Sheet: Table of Content
Supplementary Table 3(chronic sinusitis)
Table title
3A: Immune cells significantly associated with CRS
3B: protective factor
3C: risk factor
3D: B cell panel
3E: Dendritic cells (DC) panel
3F：Maturation stages of T cell panel
3G：Myeloid cell panel
3H：T lymphocytes, B lymphocytes, and natural killer cells (TBNK) panel
3I：regulatory T cell (Treg) panel
3J：Presence of heterogeneous immune cells
3K：Immune cells with inconsistent trends in results
3L：Presence of horizontally pleiotropic immune cells
3N: Immune cells with reverse causation exist(CRDS to Immune Cells)

## Sheet: Supplementary Table 3A
Table 3A. Immune cells significantly associated with CRS
id	panel	traits	method	nsnp	beta	pval	or	or_lci95	or_uci95	heterogeneity	mr_presso
ebi-a-GCST90001398	B cell	Unsw mem AC	MR Egger	18	0.071	0.173	1.073	0.974	1.183	0.581
			Weighted median	18	0.035	0.287	1.035	0.971	1.103
			Inverse variance weighted	18	0.051	0.022	1.053	1.007	1.1	0.636432	0.58
ebi-a-GCST90001424	B cell	IgD+ %Lymphocyte	MR Egger	17	-0.023	0.093	0.977	0.952	1.002	0.135
			Weighted median	17	-0.021	0.095	0.979	0.956	1.004
			Inverse variance weighted	17	-0.022	0.043	0.978	0.958	0.999	0.173252	0.312
ebi-a-GCST90001442	B cell	CD24+ CD27+ %lymphocyte	MR Egger	22	0.011	0.198	1.011	0.995	1.028	0.512
			Weighted median	22	0.009	0.332	1.009	0.99	1.029
			Inverse variance weighted	22	0.015	0.038	1.016	1.001	1.03	0.506649	0.562
ebi-a-GCST90001462	cDC	CD62L- DC AC	MR Egger	18	0.024	0.023	1.025	1.005	1.044	0.334
			Weighted median	18	0.026	0.011	1.026	1.006	1.047
			Inverse variance weighted	18	0.025	0.002	1.026	1.009	1.042	0.397769	0.571
ebi-a-GCST90001501	Treg	Activated & secreting Treg AC	MR Egger	21	0.015	0.027	1.015	1.003	1.028	0.433
			Weighted median	21	0.009	0.214	1.009	0.995	1.025
			Inverse variance weighted	21	0.012	0.016	1.012	1.002	1.022	0.457266	0.523
ebi-a-GCST90001533	Myeloid cell	Basophil %CD33dim HLA DR- CD66b-	MR Egger	19	0.013	0.65	1.013	0.958	1.072	0.171
			Weighted median	19	0.032	0.087	1.032	0.995	1.07
			Inverse variance weighted	19	0.029	0.038	1.03	1.002	1.059	0.193587	0.212
ebi-a-GCST90001558	Maturation stages of T cell	TD CD8br %CD8br	MR Egger	23	-0.037	0.079	0.964	0.927	1.002	0.349
			Weighted median	23	-0.041	0.021	0.959	0.926	0.994
			Inverse variance weighted	23	-0.038	0.003	0.963	0.939	0.987	0.406763	0.476
ebi-a-GCST90001564	Maturation stages of T cell	CM DN (CD4-CD8-) %DN	MR Egger	16	0.064	0.013	1.066	1.02	1.113	0.646
			Weighted median	16	0.064	0.006	1.066	1.019	1.116
			Inverse variance weighted	16	0.072	8e-06	1.074	1.041	1.108	0.696609	0.82
ebi-a-GCST90001577	B cell	Transitional AC	MR Egger	31	0.002	0.919	1.002	0.957	1.051	0.549
			Weighted median	31	0.003	0.903	1.003	0.954	1.054
			Inverse variance weighted	31	0.039	0.014	1.04	1.008	1.073	0.391724	0.319
ebi-a-GCST90001589	TBNK	CD4/CD8br	MR Egger	13	-0.003	0.939	0.997	0.92	1.08	0.657
			Weighted median	13	-0.053	0.109	0.949	0.89	1.012
			Inverse variance weighted	13	-0.056	0.01	0.945	0.906	0.987	0.534407	0.58
ebi-a-GCST90001622	TBNK	NKT %T cell	MR Egger	31	0.039	0.052	1.04	1.001	1.08	0.241
			Weighted median	31	0.03	0.137	1.031	0.99	1.073
			Inverse variance weighted	31	0.032	0.013	1.032	1.007	1.059	0.270484	0.333
ebi-a-GCST90001623	TBNK	NKT %lymphocyte	MR Egger	31	0.044	0.029	1.045	1.007	1.086	0.321
			Weighted median	31	0.031	0.131	1.032	0.991	1.075
			Inverse variance weighted	31	0.034	0.009	1.035	1.009	1.062	0.343142	0.429
ebi-a-GCST90001665	Treg	CD28+ CD45RA+ CD8dim %CD8dim	MR Egger	26	-0.023	0.015	0.978	0.961	0.994	0.269
			Weighted median	26	-0.013	0.23	0.987	0.967	1.008
			Inverse variance weighted	26	-0.019	0.01	0.981	0.967	0.995	0.284424	0.344
ebi-a-GCST90001668	Treg	CD28+ CD45RA- CD8dim %CD8dim	MR Egger	27	0.011	0.38	1.011	0.987	1.036	0.077
			Weighted median	27	0.018	0.17	1.018	0.992	1.044
			Inverse variance weighted	27	0.021	0.044	1.021	1.001	1.042	0.0577053	0.079
ebi-a-GCST90001770	B cell	CD24 on IgD- CD38dim	MR Egger	6	0.116	0.084	1.123	1.017	1.241	0.349
			Weighted median	6	0.073	0.091	1.076	0.988	1.171
			Inverse variance weighted	6	0.073	0.037	1.075	1.004	1.151	0.315356	0.338
ebi-a-GCST90001776	B cell	CD25 on CD20- CD38-	MR Egger	19	-0.06	0.02	0.942	0.899	0.986	0.754
			Weighted median	19	-0.029	0.215	0.972	0.928	1.017
			Inverse variance weighted	19	-0.039	0.014	0.962	0.933	0.992	0.713065	0.773
ebi-a-GCST90001785	B cell	CD25 on IgD- CD24-	MR Egger	25	-0.08	0.02	0.923	0.867	0.983	0.641
			Weighted median	25	-0.054	0.036	0.947	0.9	0.997
			Inverse variance weighted	25	-0.062	0.0003	0.939	0.908	0.972	0.671411	0.706
ebi-a-GCST90001786	B cell	CD25 on IgD- CD27-	MR Egger	21	-0.075	0.102	0.928	0.852	1.011	0.122
			Weighted median	21	-0.062	0.03	0.94	0.888	0.994
			Inverse variance weighted	21	-0.055	0.011	0.946	0.907	0.988	0.14436	0.162
ebi-a-GCST90001799	B cell	CD27 on T cell	MR Egger	21	-0.021	0.041	0.979	0.96	0.998	0.566
			Weighted median	21	-0.021	0.062	0.979	0.958	1.001
			Inverse variance weighted	21	-0.018	0.027	0.982	0.967	0.998	0.601264	0.651
ebi-a-GCST90001802	B cell	CD27 on IgD- CD38-	MR Egger	29	0.037	0.131	1.038	0.991	1.087	0.355
			Weighted median	29	0.028	0.1	1.029	0.995	1.064
			Inverse variance weighted	29	0.032	0.01	1.032	1.008	1.058	0.402595	0.402
ebi-a-GCST90001836	Myeloid cell	CD66b on CD66b++ myeloid cell	MR Egger	25	-0.014	0.454	0.986	0.95	1.023	0.131
			Weighted median	25	-0.012	0.44	0.988	0.957	1.019
			Inverse variance weighted	25	-0.026	0.032	0.974	0.951	0.998	0.13757	0.172
ebi-a-GCST90001838	Maturation stages of T cell	CD3 on naive CD8br	MR Egger	25	-0.015	0.542	0.985	0.94	1.033	0.066
			Weighted median	25	-0.042	0.013	0.959	0.927	0.991
			Inverse variance weighted	25	-0.027	0.047	0.974	0.949	1	0.0764455	0.088
ebi-a-GCST90001839	Maturation stages of T cell	CD3 on EM CD8br	MR Egger	18	-0.022	0.413	0.978	0.929	1.03	0.133
			Weighted median	18	-0.026	0.263	0.974	0.931	1.02
			Inverse variance weighted	18	-0.035	0.047	0.966	0.933	1	0.151961	0.206
ebi-a-GCST90001843	Maturation stages of T cell	CD3 on EM CD4+	MR Egger	19	-0.058	0.008	0.944	0.908	0.98	0.662
			Weighted median	19	-0.039	0.04	0.962	0.927	0.998
			Inverse variance weighted	19	-0.029	0.017	0.971	0.948	0.995	0.472449	0.492
ebi-a-GCST90001853	Treg	CD3 on activated Treg	MR Egger	19	-0.056	0.017	0.946	0.907	0.986	0.267
			Weighted median	19	-0.053	0.003	0.949	0.917	0.982
			Inverse variance weighted	19	-0.028	0.034	0.972	0.947	0.998	0.179336	0.163
ebi-a-GCST90001854	Treg	CD3 on CD39+ activated Treg	MR Egger	25	-0.03	0.157	0.97	0.931	1.01	0.302
			Weighted median	25	-0.027	0.155	0.974	0.939	1.01
			Inverse variance weighted	25	-0.024	0.043	0.976	0.953	0.999	0.346635	0.3
ebi-a-GCST90001855	Treg	CD3 on secreting Treg	MR Egger	20	-0.028	0.134	0.972	0.938	1.007	0.84
			Weighted median	20	-0.04	0.015	0.961	0.93	0.992
			Inverse variance weighted	20	-0.029	0.011	0.971	0.95	0.993	0.879205	0.829
ebi-a-GCST90001857	Treg	CD3 on activated & secreting Treg	MR Egger	20	-0.027	0.154	0.974	0.94	1.008	0.611
			Weighted median	20	-0.026	0.131	0.974	0.942	1.008
			Inverse variance weighted	20	-0.026	0.022	0.974	0.953	0.996	0.674406	0.572
ebi-a-GCST90001870	Myeloid cell	CD34 on HSC	MR Egger	12	-0.018	0.189	0.983	0.959	1.007	0.466
			Weighted median	12	-0.018	0.136	0.983	0.96	1.006
			Inverse variance weighted	12	-0.017	0.05	0.983	0.966	1	0.555953	0.74
ebi-a-GCST90001876	Maturation stages of T cell	HVEM on CM CD4+	MR Egger	16	-0.014	0.388	0.986	0.955	1.017	0.207
			Weighted median	16	-0.018	0.19	0.983	0.957	1.009
			Inverse variance weighted	16	-0.022	0.037	0.978	0.957	0.999	0.234082	0.309
ebi-a-GCST90001888	Treg	CD28 on CD39+ secreting Treg	MR Egger	21	0.018	0.305	1.018	0.985	1.052	0.769
			Weighted median	21	0.019	0.256	1.019	0.986	1.053
			Inverse variance weighted	21	0.025	0.037	1.025	1.001	1.049	0.797644	0.842
ebi-a-GCST90001893	Treg	CD28 on CD28+ CD45RA- CD8br	MR Egger	17	-0.001	0.99	0.999	0.906	1.102	0.246
			Weighted median	17	-0.063	0.059	0.939	0.88	1.002
			Inverse variance weighted	17	-0.061	0.017	0.941	0.895	0.989	0.191354	0.211
ebi-a-GCST90001903	cDC	CD86 on myeloid DC	MR Egger	19	0.021	0.613	1.021	0.943	1.106	0.13
			Weighted median	19	0.023	0.379	1.024	0.972	1.078
			Inverse variance weighted	19	0.045	0.028	1.046	1.005	1.089	0.145392	0.18
ebi-a-GCST90001907	Maturation stages of T cell	CCR7 on naive CD4+	MR Egger	22	0.03	0.025	1.031	1.006	1.056	0.689
			Weighted median	22	0.026	0.079	1.026	0.997	1.056
			Inverse variance weighted	22	0.025	0.009	1.025	1.006	1.045	0.718604	0.778
ebi-a-GCST90001939	Treg	CD25 on activated Treg	MR Egger	17	0.1	0.047	1.105	1.009	1.21	0.498
			Weighted median	17	0.109	0.002	1.115	1.042	1.193
			Inverse variance weighted	17	0.097	3e-05	1.102	1.052	1.153	0.571122	0.632
ebi-a-GCST90001969	TBNK	FSC-A on NK	MR Egger	18	0.086	0.002	1.09	1.043	1.139	0.473
			Weighted median	18	0.078	0.001	1.081	1.032	1.132
			Inverse variance weighted	18	0.045	0.007	1.046	1.012	1.08	0.19921	0.174
ebi-a-GCST90002072	cDC	SSC-A on plasmacytoid DC	MR Egger	25	-0.061	0.013	0.941	0.901	0.983	0.128
			Weighted median	25	-0.042	0.054	0.959	0.919	1.001
			Inverse variance weighted	25	-0.038	0.013	0.963	0.935	0.992	0.0974805	0.137
ebi-a-GCST90002101	Maturation stages of T cell	CD45RA on TD CD8br	MR Egger	14	-0.095	0.053	0.909	0.834	0.992	0.735
			Weighted median	14	-0.05	0.101	0.951	0.896	1.01
			Inverse variance weighted	14	-0.052	0.016	0.949	0.909	0.99	0.706301	0.681
ebi-a-GCST90002102	Treg	CD45RA on resting Treg	MR Egger	27	-0.031	0.004	0.969	0.951	0.988	0.493
			Weighted median	27	-0.026	0.017	0.975	0.954	0.995
			Inverse variance weighted	27	-0.02	0.003	0.98	0.968	0.993	0.411514	0.324

## Sheet: Supplementary Table 3B
Table 3B. Protect factors
id	panel	traits	type	method	nsnp	beta	pval	or	or_lci95	or_uci95	heterogeneity	mr-presso
ebi-a-GCST90001424	B cell	IgD+ %Lymphocyte	B cell	MR Egger	17	-0.023	0.093	0.977	0.952	1.002	0.135
				Weighted median	17	-0.021	0.095	0.979	0.956	1.004
				Inverse variance weighted	17	-0.022	0.043	0.978	0.958	0.999	0.173252	0.312
ebi-a-GCST90001558	Maturation stages of T cell	TD CD8br %CD8br	CD8+ T cell	MR Egger	23	-0.037	0.079	0.964	0.927	1.002	0.349
				Weighted median	23	-0.041	0.021	0.959	0.926	0.994
				Inverse variance weighted	23	-0.038	0.003	0.963	0.939	0.987	0.406763	0.476
ebi-a-GCST90001589	TBNK	CD4/CD8br	T cell	MR Egger	13	-0.003	0.939	0.997	0.92	1.08	0.657
				Weighted median	13	-0.053	0.109	0.949	0.89	1.012
				Inverse variance weighted	13	-0.056	0.01	0.945	0.906	0.987	0.534407	0.58
ebi-a-GCST90001665	Treg	CD28+ CD45RA+ CD8dim %CD8dim	CD8+ T cell	MR Egger	26	-0.023	0.015	0.978	0.961	0.994	0.269
				Weighted median	26	-0.013	0.23	0.987	0.967	1.008
				Inverse variance weighted	26	-0.019	0.01	0.981	0.967	0.995	0.284424	0.344
ebi-a-GCST90001776	B cell	CD25 on CD20- CD38-	B cell	MR Egger	19	-0.06	0.02	0.942	0.899	0.986	0.754
				Weighted median	19	-0.029	0.215	0.972	0.928	1.017
				Inverse variance weighted	19	-0.039	0.014	0.962	0.933	0.992	0.713065	0.773
ebi-a-GCST90001785	B cell	CD25 on IgD- CD24-	B cell	MR Egger	25	-0.08	0.02	0.923	0.867	0.983	0.641
				Weighted median	25	-0.054	0.036	0.947	0.9	0.997
				Inverse variance weighted	25	-0.062	0.0003	0.939	0.908	0.972	0.671411	0.706
ebi-a-GCST90001786	B cell	CD25 on IgD- CD27-	B cell	MR Egger	21	-0.075	0.102	0.928	0.852	1.011	0.122
				Weighted median	21	-0.062	0.03	0.94	0.888	0.994
				Inverse variance weighted	21	-0.055	0.011	0.946	0.907	0.988	0.14436	0.162
ebi-a-GCST90001799	B cell	CD27 on T cell	T cell	MR Egger	21	-0.021	0.041	0.979	0.96	0.998	0.566
				Weighted median	21	-0.021	0.062	0.979	0.958	1.001
				Inverse variance weighted	21	-0.018	0.027	0.982	0.967	0.998	0.601264	0.651
ebi-a-GCST90001836	Myeloid cell	CD66b on CD66b++ myeloid cell	Myeloid cell	MR Egger	25	-0.014	0.454	0.986	0.95	1.023	0.131
				Weighted median	25	-0.012	0.44	0.988	0.957	1.019
				Inverse variance weighted	25	-0.026	0.032	0.974	0.951	0.998	0.13757	0.172
ebi-a-GCST90001838	Maturation stages of T cell	CD3 on naive CD8br	CD8+ T cell	MR Egger	25	-0.015	0.542	0.985	0.94	1.033	0.066
				Weighted median	25	-0.042	0.013	0.959	0.927	0.991
				Inverse variance weighted	25	-0.027	0.047	0.974	0.949	1	0.0764455	0.088
ebi-a-GCST90001839	Maturation stages of T cell	CD3 on EM CD8br	CD8+ T cell	MR Egger	18	-0.022	0.413	0.978	0.929	1.03	0.133
				Weighted median	18	-0.026	0.263	0.974	0.931	1.02
				Inverse variance weighted	18	-0.035	0.047	0.966	0.933	1	0.151961	0.206
ebi-a-GCST90001843	Maturation stages of T cell	CD3 on EM CD4+	CD4+ T cell	MR Egger	19	-0.058	0.008	0.944	0.908	0.98	0.662
				Weighted median	19	-0.039	0.04	0.962	0.927	0.998
				Inverse variance weighted	19	-0.029	0.017	0.971	0.948	0.995	0.472449	0.492
ebi-a-GCST90001853	Treg	CD3 on activated Treg	Treg	MR Egger	19	-0.056	0.017	0.946	0.907	0.986	0.267
				Weighted median	19	-0.053	0.003	0.949	0.917	0.982
				Inverse variance weighted	19	-0.028	0.034	0.972	0.947	0.998	0.179336	0.163
ebi-a-GCST90001854	Treg	CD3 on CD39+ activated Treg	Treg	MR Egger	25	-0.03	0.157	0.97	0.931	1.01	0.302
				Weighted median	25	-0.027	0.155	0.974	0.939	1.01
				Inverse variance weighted	25	-0.024	0.043	0.976	0.953	0.999	0.346635	0.3
ebi-a-GCST90001855	Treg	CD3 on secreting Treg	Treg	MR Egger	20	-0.028	0.134	0.972	0.938	1.007	0.84
				Weighted median	20	-0.04	0.015	0.961	0.93	0.992
				Inverse variance weighted	20	-0.029	0.011	0.971	0.95	0.993	0.879205	0.829
ebi-a-GCST90001857	Treg	CD3 on activated & secreting Treg	Treg	MR Egger	20	-0.027	0.154	0.974	0.94	1.008	0.611
				Weighted median	20	-0.026	0.131	0.974	0.942	1.008
				Inverse variance weighted	20	-0.026	0.022	0.974	0.953	0.996	0.674406	0.572
ebi-a-GCST90001870	Myeloid cell	CD34 on HSC	Hematopoietic Stem Cells	MR Egger	12	-0.018	0.189	0.983	0.959	1.007	0.466
				Weighted median	12	-0.018	0.136	0.983	0.96	1.006
				Inverse variance weighted	12	-0.017	0.05	0.983	0.966	1	0.555953	0.74
ebi-a-GCST90001876	Maturation stages of T cell	HVEM on CM CD4+	CD4+ T cell	MR Egger	16	-0.014	0.388	0.986	0.955	1.017	0.207
				Weighted median	16	-0.018	0.19	0.983	0.957	1.009
				Inverse variance weighted	16	-0.022	0.037	0.978	0.957	0.999	0.234082	0.309
ebi-a-GCST90001893	Treg	CD28 on CD28+ CD45RA- CD8br	CD8+ T cell	MR Egger	17	-0.001	0.99	0.999	0.906	1.102	0.246
				Weighted median	17	-0.063	0.059	0.939	0.88	1.002
				Inverse variance weighted	17	-0.061	0.017	0.941	0.895	0.989	0.191354	0.211
ebi-a-GCST90002072	cDC	SSC-A on plasmacytoid DC	DC	MR Egger	25	-0.061	0.013	0.941	0.901	0.983	0.128
				Weighted median	25	-0.042	0.054	0.959	0.919	1.001
				Inverse variance weighted	25	-0.038	0.013	0.963	0.935	0.992	0.0974805	0.137
ebi-a-GCST90002101	Maturation stages of T cell	CD45RA on TD CD8br	CD8+ T cell	MR Egger	14	-0.095	0.053	0.909	0.834	0.992	0.735
				Weighted median	14	-0.05	0.101	0.951	0.896	1.01
				Inverse variance weighted	14	-0.052	0.016	0.949	0.909	0.99	0.706301	0.681
ebi-a-GCST90002102	Treg	CD45RA on resting Treg	Treg	MR Egger	27	-0.031	0.004	0.969	0.951	0.988	0.493
				Weighted median	27	-0.026	0.017	0.975	0.954	0.995
				Inverse variance weighted	27	-0.02	0.003	0.98	0.968	0.993	0.411514	0.324

## Sheet: Supplementary Table 3C
Table 3C. Risk factors
id	panel	traits	type	method	nsnp	beta	pval	or	or_lci95	or_uci95	heterogeneity	mr-presso
ebi-a-GCST90001398	B cell	Unsw mem AC	B cell	MR Egger	18	0.071	0.173	1.073	0.974	1.183	0.581
				Weighted median	18	0.035	0.287	1.035	0.971	1.103
				Inverse variance weighted	18	0.051	0.022	1.053	1.007	1.1	0.636432	0.58
ebi-a-GCST90001442	B cell	CD24+ CD27+ %lymphocyte	B cell	MR Egger	22	0.011	0.198	1.011	0.995	1.028	0.512
				Weighted median	22	0.009	0.332	1.009	0.99	1.029
				Inverse variance weighted	22	0.015	0.038	1.016	1.001	1.03	0.506649	0.562
ebi-a-GCST90001462	cDC	CD62L- DC AC	DC	MR Egger	18	0.024	0.023	1.025	1.005	1.044	0.334
				Weighted median	18	0.026	0.011	1.026	1.006	1.047
				Inverse variance weighted	18	0.025	0.002	1.026	1.009	1.042	0.397769	0.571
ebi-a-GCST90001501	Treg	Activated & secreting Treg AC	Treg	MR Egger	21	0.015	0.027	1.015	1.003	1.028	0.433
				Weighted median	21	0.009	0.214	1.009	0.995	1.025
				Inverse variance weighted	21	0.012	0.016	1.012	1.002	1.022	0.457266	0.523
ebi-a-GCST90001533	Myeloid cell	Basophil %CD33dim HLA DR- CD66b-	Myeloid cell	MR Egger	19	0.013	0.65	1.013	0.958	1.072	0.171
				Weighted median	19	0.032	0.087	1.032	0.995	1.07
				Inverse variance weighted	19	0.029	0.038	1.03	1.002	1.059	0.193587	0.212
ebi-a-GCST90001564	Maturation stages of T cell	CM DN (CD4-CD8-) %DN	T cell	MR Egger	16	0.064	0.013	1.066	1.02	1.113	0.646
				Weighted median	16	0.064	0.006	1.066	1.019	1.116
				Inverse variance weighted	16	0.072	8e-06	1.074	1.041	1.108	0.696609	0.82
ebi-a-GCST90001577	B cell	Transitional AC	B cell	MR Egger	31	0.002	0.919	1.002	0.957	1.051	0.549
				Weighted median	31	0.003	0.903	1.003	0.954	1.054
				Inverse variance weighted	31	0.039	0.014	1.04	1.008	1.073	0.391724	0.319
ebi-a-GCST90001622	TBNK	NKT %T cell	NKT	MR Egger	31	0.039	0.052	1.04	1.001	1.08	0.241
				Weighted median	31	0.03	0.137	1.031	0.99	1.073
				Inverse variance weighted	31	0.032	0.013	1.032	1.007	1.059	0.270484	0.333
ebi-a-GCST90001623	TBNK	NKT %lymphocyte	NKT	MR Egger	31	0.044	0.029	1.045	1.007	1.086	0.321
				Weighted median	31	0.031	0.131	1.032	0.991	1.075
				Inverse variance weighted	31	0.034	0.009	1.035	1.009	1.062	0.343142	0.429
ebi-a-GCST90001668	Treg	CD28+ CD45RA- CD8dim %CD8dim	CD8+ T cell	MR Egger	27	0.011	0.38	1.011	0.987	1.036	0.077
				Weighted median	27	0.018	0.17	1.018	0.992	1.044
				Inverse variance weighted	27	0.021	0.044	1.021	1.001	1.042	0.0577053	0.079
ebi-a-GCST90001770	B cell	CD24 on IgD- CD38dim	B cell	MR Egger	6	0.116	0.084	1.123	1.017	1.241	0.349
				Weighted median	6	0.073	0.091	1.076	0.988	1.171
				Inverse variance weighted	6	0.073	0.037	1.075	1.004	1.151	0.315356	0.338
ebi-a-GCST90001802	B cell	CD27 on IgD- CD38-	B cell	MR Egger	29	0.037	0.131	1.038	0.991	1.087	0.355
				Weighted median	29	0.028	0.1	1.029	0.995	1.064
				Inverse variance weighted	29	0.032	0.01	1.032	1.008	1.058	0.402595	0.402
ebi-a-GCST90001888	Treg	CD28 on CD39+ secreting Treg	Treg	MR Egger	21	0.018	0.305	1.018	0.985	1.052	0.769
				Weighted median	21	0.019	0.256	1.019	0.986	1.053
				Inverse variance weighted	21	0.025	0.037	1.025	1.001	1.049	0.797644	0.842
ebi-a-GCST90001903	cDC	CD86 on myeloid DC	DC	MR Egger	19	0.021	0.613	1.021	0.943	1.106	0.13
				Weighted median	19	0.023	0.379	1.024	0.972	1.078
				Inverse variance weighted	19	0.045	0.028	1.046	1.005	1.089	0.145392	0.18
ebi-a-GCST90001907	Maturation stages of T cell	CCR7 on naive CD4+	CD4+ T cell	MR Egger	22	0.03	0.025	1.031	1.006	1.056	0.689
				Weighted median	22	0.026	0.079	1.026	0.997	1.056
				Inverse variance weighted	22	0.025	0.009	1.025	1.006	1.045	0.718604	0.778
ebi-a-GCST90001939	Treg	CD25 on activated Treg	Treg	MR Egger	17	0.1	0.047	1.105	1.009	1.21	0.498
				Weighted median	17	0.109	0.002	1.115	1.042	1.193
				Inverse variance weighted	17	0.097	3e-05	1.102	1.052	1.153	0.571122	0.632
ebi-a-GCST90001969	TBNK	FSC-A on NK	NK	MR Egger	18	0.086	0.002	1.09	1.043	1.139	0.473
				Weighted median	18	0.078	0.001	1.081	1.032	1.132
				Inverse variance weighted	18	0.045	0.007	1.046	1.012	1.08	0.19921	0.174

## Sheet: Supplementary Table 3D
Table 3D. B cell
id	traits	method	nsnp	b	pval	or	or_lci95	or_uci95	heterogeneity	mr_presso
ebi-a-GCST90001398	Unsw mem AC	MR Egger	18	0.071	0.173	1.073	0.974	1.183	0.581
		Weighted median	18	0.035	0.287	1.035	0.971	1.103
		Inverse variance weighted	18	0.051	0.022	1.053	1.007	1.1	0.636432	0.58
ebi-a-GCST90001424	IgD+ %Lymphocyte	MR Egger	17	-0.023	0.093	0.977	0.952	1.002	0.135
		Weighted median	17	-0.021	0.095	0.979	0.956	1.004
		Inverse variance weighted	17	-0.022	0.043	0.978	0.958	0.999	0.173252	0.312
ebi-a-GCST90001442	CD24+ CD27+ %lymphocyte	MR Egger	22	0.011	0.198	1.011	0.995	1.028	0.512
		Weighted median	22	0.009	0.332	1.009	0.99	1.029
		Inverse variance weighted	22	0.015	0.038	1.016	1.001	1.03	0.506649	0.562
ebi-a-GCST90001577	Transitional AC	MR Egger	31	0.002	0.919	1.002	0.957	1.051	0.549
		Weighted median	31	0.003	0.903	1.003	0.954	1.054
		Inverse variance weighted	31	0.039	0.014	1.04	1.008	1.073	0.391724	0.319
ebi-a-GCST90001770	CD24 on IgD- CD38dim	MR Egger	6	0.116	0.084	1.123	1.017	1.241	0.349
		Weighted median	6	0.073	0.091	1.076	0.988	1.171
		Inverse variance weighted	6	0.073	0.037	1.075	1.004	1.151	0.315356	0.338
ebi-a-GCST90001776	CD25 on CD20- CD38-	MR Egger	19	-0.06	0.02	0.942	0.899	0.986	0.754
		Weighted median	19	-0.029	0.215	0.972	0.928	1.017
		Inverse variance weighted	19	-0.039	0.014	0.962	0.933	0.992	0.713065	0.773
ebi-a-GCST90001785	CD25 on IgD- CD24-	MR Egger	25	-0.08	0.02	0.923	0.867	0.983	0.641
		Weighted median	25	-0.054	0.036	0.947	0.9	0.997
		Inverse variance weighted	25	-0.062	<0.001	0.939	0.908	0.972	0.671411	0.706
ebi-a-GCST90001786	CD25 on IgD- CD27-	MR Egger	21	-0.075	0.102	0.928	0.852	1.011	0.122
		Weighted median	21	-0.062	0.03	0.94	0.888	0.994
		Inverse variance weighted	21	-0.055	0.011	0.946	0.907	0.988	0.14436	0.162
ebi-a-GCST90001799	CD27 on T cell	MR Egger	21	-0.021	0.041	0.979	0.96	0.998	0.566
		Weighted median	21	-0.021	0.062	0.979	0.958	1.001
		Inverse variance weighted	21	-0.018	0.027	0.982	0.967	0.998	0.601264	0.651
ebi-a-GCST90001802	CD27 on IgD- CD38-	MR Egger	29	0.037	0.131	1.038	0.991	1.087	0.355
		Weighted median	29	0.028	0.1	1.029	0.995	1.064
		Inverse variance weighted	29	0.032	0.01	1.032	1.008	1.058	0.402595	0.402

## Sheet: Supplementary Table 3E
Table 3E. Dendritic cells
id	traits	method	nsnp	b	pval	or	or_lci95	or_uci95	heterogeneity	mr_presso
ebi-a-GCST90001462	CD62L- DC AC	MR Egger	18	0.024	0.023	1.025	1.005	1.044	0.334
		Weighted median	18	0.026	0.011	1.026	1.006	1.047
		Inverse variance weighted	18	0.025	0.002	1.026	1.009	1.042	0.397769	0.571
ebi-a-GCST90001903	CD86 on myeloid DC	MR Egger	19	0.021	0.613	1.021	0.943	1.106	0.13
		Weighted median	19	0.023	0.379	1.024	0.972	1.078
		Inverse variance weighted	19	0.045	0.028	1.046	1.005	1.089	0.145392	0.18
ebi-a-GCST90002072	SSC-A on plasmacytoid DC	MR Egger	25	-0.061	0.013	0.941	0.901	0.983	0.128
		Weighted median	25	-0.042	0.054	0.959	0.919	1.001
		Inverse variance weighted	25	-0.038	0.013	0.963	0.935	0.992	0.0974805	0.137

## Sheet: Supplementary Table 3F
Table 3F. Maturation stages of T cell
id	traits	method	nsnp	b	pval	or	or_lci95	or_uci95	heterogeneity	mr_presso
ebi-a-GCST90001558	TD CD8br %CD8br	MR Egger	23	-0.037	0.079	0.964	0.927	1.002	0.349
		Weighted median	23	-0.041	0.021	0.959	0.926	0.994
		Inverse variance weighted	23	-0.038	0.003	0.963	0.939	0.987	0.406763	0.476
ebi-a-GCST90001564	CM DN (CD4-CD8-) %DN	MR Egger	16	0.064	0.013	1.066	1.02	1.113	0.646
		Weighted median	16	0.064	0.006	1.066	1.019	1.116
		Inverse variance weighted	16	0.072	<0.001	1.074	1.041	1.108	0.696609	0.82
ebi-a-GCST90001838	CD3 on naive CD8br	MR Egger	25	-0.015	0.542	0.985	0.94	1.033	0.066
		Weighted median	25	-0.042	0.013	0.959	0.927	0.991
		Inverse variance weighted	25	-0.027	0.047	0.974	0.949	1	0.0764455	0.088
ebi-a-GCST90001839	CD3 on EM CD8br	MR Egger	18	-0.022	0.413	0.978	0.929	1.03	0.133
		Weighted median	18	-0.026	0.263	0.974	0.931	1.02
		Inverse variance weighted	18	-0.035	0.047	0.966	0.933	1	0.151961	0.206
ebi-a-GCST90001843	CD3 on EM CD4+	MR Egger	19	-0.058	0.008	0.944	0.908	0.98	0.662
		Weighted median	19	-0.039	0.04	0.962	0.927	0.998
		Inverse variance weighted	19	-0.029	0.017	0.971	0.948	0.995	0.472449	0.492
ebi-a-GCST90001876	HVEM on CM CD4+	MR Egger	16	-0.014	0.388	0.986	0.955	1.017	0.207
		Weighted median	16	-0.018	0.19	0.983	0.957	1.009
		Inverse variance weighted	16	-0.022	0.037	0.978	0.957	0.999	0.234082	0.309
ebi-a-GCST90001907	CCR7 on naive CD4+	MR Egger	22	0.03	0.025	1.031	1.006	1.056	0.689
		Weighted median	22	0.026	0.079	1.026	0.997	1.056
		Inverse variance weighted	22	0.025	0.009	1.025	1.006	1.045	0.718604	0.778
ebi-a-GCST90002101	CD45RA on TD CD8br	MR Egger	14	-0.095	0.053	0.909	0.834	0.992	0.735
		Weighted median	14	-0.05	0.101	0.951	0.896	1.01
		Inverse variance weighted	14	-0.052	0.016	0.949	0.909	0.99	0.706301	0.681

## Sheet: Supplementary Table 3G
Table 3G. Myeloid cell
id	traits	method	nsnp	b	pval	or	or_lci95	or_uci95	heterogeneity	mr_presso
ebi-a-GCST90001533	Basophil %CD33dim HLA DR- CD66b-	MR Egger	19	0.013	0.65	1.013	0.958	1.072	0.171
		Weighted median	19	0.032	0.087	1.032	0.995	1.07
		Inverse variance weighted	19	0.029	0.038	1.03	1.002	1.059	0.193587	0.212
ebi-a-GCST90001836	CD66b on CD66b++ myeloid cell	MR Egger	25	-0.014	0.454	0.986	0.95	1.023	0.131
		Weighted median	25	-0.012	0.44	0.988	0.957	1.019
		Inverse variance weighted	25	-0.026	0.032	0.974	0.951	0.998	0.13757	0.172
ebi-a-GCST90001870	CD34 on HSC	MR Egger	12	-0.018	0.189	0.983	0.959	1.007	0.466
		Weighted median	12	-0.018	0.136	0.983	0.96	1.006
		Inverse variance weighted	12	-0.017	0.05	0.983	0.966	1	0.555953	0.74

## Sheet: Supplementary Table 3H
Table 3H. T lymphocytes, B lymphocytes, and natural killer cells (TBNK) panel
id	traits	method	nsnp	b	pval	or	or_lci95	or_uci95	heterogeneity	mr_presso
ebi-a-GCST90001589	CD4/CD8br	MR Egger	13	-0.003	0.939	0.997	0.92	1.08	0.657
		Weighted median	13	-0.053	0.109	0.949	0.89	1.012
		Inverse variance weighted	13	-0.056	0.01	0.945	0.906	0.987	0.534407	0.58
ebi-a-GCST90001622	NKT %T cell	MR Egger	31	0.039	0.052	1.04	1.001	1.08	0.241
		Weighted median	31	0.03	0.137	1.031	0.99	1.073
		Inverse variance weighted	31	0.032	0.013	1.032	1.007	1.059	0.270484	0.333
ebi-a-GCST90001623	NKT %lymphocyte	MR Egger	31	0.044	0.029	1.045	1.007	1.086	0.321
		Weighted median	31	0.031	0.131	1.032	0.991	1.075
		Inverse variance weighted	31	0.034	0.009	1.035	1.009	1.062	0.343142	0.429
ebi-a-GCST90001969	FSC-A on NK	MR Egger	18	0.086	0.002	1.09	1.043	1.139	0.473
		Weighted median	18	0.078	0.001	1.081	1.032	1.132
		Inverse variance weighted	18	0.045	0.007	1.046	1.012	1.08	0.19921	0.174

## Sheet: Supplementary Table 3I
Table 3I. regulatory T cell (Treg) panel
id	traits	method	nsnp	b	pval	or	or_lci95	or_uci95	heterogeneity	mr_presso
ebi-a-GCST90001501	Activated & secreting Treg AC	MR Egger	21	0.015	0.027	1.015	1.003	1.028	0.433
		Weighted median	21	0.009	0.214	1.009	0.995	1.025
		Inverse variance weighted	21	0.012	0.016	1.012	1.002	1.022	0.457266	0.523
ebi-a-GCST90001665	CD28+ CD45RA+ CD8dim %CD8dim	MR Egger	26	-0.023	0.015	0.978	0.961	0.994	0.269
		Weighted median	26	-0.013	0.23	0.987	0.967	1.008
		Inverse variance weighted	26	-0.019	0.01	0.981	0.967	0.995	0.284424	0.344
ebi-a-GCST90001668	CD28+ CD45RA- CD8dim %CD8dim	MR Egger	27	0.011	0.38	1.011	0.987	1.036	0.077
		Weighted median	27	0.018	0.17	1.018	0.992	1.044
		Inverse variance weighted	27	0.021	0.044	1.021	1.001	1.042	0.0577053	0.079
ebi-a-GCST90001853	CD3 on activated Treg	MR Egger	19	-0.056	0.017	0.946	0.907	0.986	0.267
		Weighted median	19	-0.053	0.003	0.949	0.917	0.982
		Inverse variance weighted	19	-0.028	0.034	0.972	0.947	0.998	0.179336	0.163
ebi-a-GCST90001854	CD3 on CD39+ activated Treg	MR Egger	25	-0.03	0.157	0.97	0.931	1.01	0.302
		Weighted median	25	-0.027	0.155	0.974	0.939	1.01
		Inverse variance weighted	25	-0.024	0.043	0.976	0.953	0.999	0.346635	0.3
ebi-a-GCST90001855	CD3 on secreting Treg	MR Egger	20	-0.028	0.134	0.972	0.938	1.007	0.84
		Weighted median	20	-0.04	0.015	0.961	0.93	0.992
		Inverse variance weighted	20	-0.029	0.011	0.971	0.95	0.993	0.879205	0.829
ebi-a-GCST90001857	CD3 on activated & secreting Treg	MR Egger	20	-0.027	0.154	0.974	0.94	1.008	0.611
		Weighted median	20	-0.026	0.131	0.974	0.942	1.008
		Inverse variance weighted	20	-0.026	0.022	0.974	0.953	0.996	0.674406	0.572
ebi-a-GCST90001888	CD28 on CD39+ secreting Treg	MR Egger	21	0.018	0.305	1.018	0.985	1.052	0.769
		Weighted median	21	0.019	0.256	1.019	0.986	1.053
		Inverse variance weighted	21	0.025	0.037	1.025	1.001	1.049	0.797644	0.842
ebi-a-GCST90001893	CD28 on CD28+ CD45RA- CD8br	MR Egger	17	-0.001	0.99	0.999	0.906	1.102	0.246
		Weighted median	17	-0.063	0.059	0.939	0.88	1.002
		Inverse variance weighted	17	-0.061	0.017	0.941	0.895	0.989	0.191354	0.211
ebi-a-GCST90001939	CD25 on activated Treg	MR Egger	17	0.1	0.047	1.105	1.009	1.21	0.498
		Weighted median	17	0.109	0.002	1.115	1.042	1.193
		Inverse variance weighted	17	0.097	<0.001	1.102	1.052	1.153	0.571122	0.632
ebi-a-GCST90002102	CD45RA on resting Treg	MR Egger	27	-0.031	0.004	0.969	0.951	0.988	0.493
		Weighted median	27	-0.026	0.017	0.975	0.954	0.995
		Inverse variance weighted	27	-0.02	0.003	0.98	0.968	0.993	0.411514	0.324

[truncated: 4 more sheets: Supplementary Table 3J, Supplementary Table 3K, Supplementary Table 3L, Supplementary Table 3N]
